# Supplementary material for: International corneal and ocular surface disease dataset for electronic health records
Source: Br J Ophthalmol. 2025 Jun 15;109(10):e327110. doi: 10.1136/bjo-2024-327110 (PMC12408911; doi:10.1136/bjo-2024-327110)
Supplement: online supplemental file 2 [file bjo-109-10-s002.xlsx]

## Sheet: Cover
												Royal College of Ophthalmologists Working Group
												Saaeha Rauz (Chair)		Department of Inflammation and Ageing, University of Birmingham (UK)
														Birmingham and Midland Eye Centre, Birmingham (UK)
												Stephen Kaye (Co-Chair)		Vice President Royal College of Ophthalmologists (UK)
														Institute of Life Course and Medical Sciences, University of Liverpool (UK)
														Liverpool University Hospitals Foundation Trust, Liverpool (UK)
	Cornea and Ocular Surface Disease Datasets for Electronic Patient Records											Bruce Allan		Moorfields Eye Hospital Foundation Trust, London (UK)
												Christopher Liu		University Hospitals Sussex NHS Foundation Trust, Brighton (UK)
														Brighton and Sussex Medical Schhol (UK)
														Tongdean Eye Clinic (UK)
												Darren Shu Jeng Ting		Department of Inflammation and Ageing, University of Birmingham (UK)
														Birmingham and Midland Eye Centre, Birmingham (UK)
												Michael O'Gallagher		Belfast Health and Social Care Trust, Belfast (UK)
												Mrinal Rana		University Hospitals Coventry and Warwickshire, Coventry (UK)
												Navpreet Dhillon		University Hospitals of Leicester NHS Trust (UK)
												Nicola Lau		Moorfields Eye Hospital Foundation Trust, London (UK)
												Oliver Baylis		Sunderland Eye Infirmary, Sunderland (UK)
												Sajjad Ahmad		Moorfields Eye Hospital, London, UK; UCL Institute of Ophthalmology, London, UK
														Moorfields/UCL NIHR Biomedical Research Centre, London, UK.
												Tom Butler		James Paget University Hospitals NHS Foundation Trust, Norfolk (UK)
												International Consultation Group
												Albert Jun		Baltimore	USA
												Asim Ali		Toronto	Candada
												Bernard Stegar		Brixen	Italy
												Boris Malyugin		Moscow	Russia
												Charles Bouchard		Illinois	USA
												Chie Sotozono		Kyoto	Japan
												Deborah Jacob		Boston	USA
												Francisco Arnalich-Montiel		Madrid	Spain
												Geetha Iyer		Chennai	India
												Gerd Geerling		Dusseldorf	Germany
												Hon Shing Ong		Singapore	Singapore
												James Chodosh		Boston	USA
												Jesper Hjortdal		Aarhus	Denmark
												Mohammed Ziaei		Aukland	New Zealand
												Muhammad Moin		Lahore	Pakistan
												Namrata Sharma		New Delhi	India
												Paolo Rama		Padua	Italy
												Rajesh Fogla		Hyderabad	India
												Reza Dana		Boston	USA
												Shigeru Kinoshita		Kyoto	Japan
												Stephanie Watson		Sydney	Australia
												Ula Jurkunas		Boston	USA
		Version 2.1_11 April 2025_FINAL										Vito Romano		Brescia	Italy
		Next Review date October 2026

## Sheet: Full Set
Dataset Component		General Ophthalmology Gateway Diseases (examples)										Dataset
		Atopy /Allergic Eye Disease	Blepharitis	Cicatrising Conjunctivitis	Chemical Injury	Dry eye	Limbal Stem Cell Deficiency	Microbial/Herp-etic Keratitis	Recurrent corneal erosion	Simple Conjunctivitis	Keratoconus and Crosslinking	Generic / Optional
1	Demographics												Data Types	Demographics	0	1
1	Demographics											Generic	INTEGER	NHS Number	Value
1	Demographics											Generic	STRING	Patient ID	Hospital Number
1	Demographics											Generic	DATE	Date of Birth	Date
1	Demographics											Generic	INTEGER	Age at Visit	Values
1	Demographics											Generic	ENUM - single	Sex	Male	Female
1	Demographics											Generic	STRING	Postcode	Free Text
1	Demographics											Generic	STRING	Consultant	Identifier
1	Demographics											Generic		Ethnic category (UK Census 2021)	0	1	2	3	4
1	Demographics											Generic	ENUM - single	Asian or Asian British	Indian	Pakistani	Bangladeshi	Chinese	Any other Asian Background
1	Demographics											Generic		Black, Black British, Caribbean or African	Caribbean	African	Any other Black, Black British, or Caribbean background
1	Demographics											Generic		Mixed or multiple ethnic groups	White and Black Caribbean	White and Black African	White and Asian	Any other Mixed or multiple ethnic background
1	Demographics											Generic		White	English, Welsh, Scottish, Northern Irish or British	Irish	Gypsy or Irish Traveller	Any other White Backgroound
1	Demographics											Generic		Other ethnic group	Arab	Any other ethnic Group
1	Demographics											Generic		Referral (18 week wait)	0	1	2	3	4
1	Demographics											Generic	ENUM - single	Route of Referral	General Practitioner	Optometrist	Emergency Department	Non-Ophthalmology Consultant	Ophthalmology consultant
1	Demographics											Generic	STRING	Name of Colleague/Institution	Free Text
1	Demographics											Generic	DATE	Date of Referrral Receipt	Date of Received
2	Known Diagnoses											Generic	STRING	Diagnosis	SNOMED term	SNOMED code
2	Known Diagnoses											Generic	STRING	Diagnosis	SNOMED term	SNOMED code
2	Known Diagnoses											Generic	STRING	Diagnosis	SNOMED term	SNOMED code
2	Known Diagnoses											Generic	INTEGER	Diagnosis	SNOMED term	SNOMED code
2	Known Diagnoses											Generic	INTEGER	Diagnosis	SNOMED term	SNOMED code
2	Known Diagnoses											Generic	INTEGER	Diagnosis	SNOMED term	SNOMED code
2	Known Diagnoses
2	Known Diagnoses
2	General History											Generic	Mandatory Heading	General History	0	1
2	General History											Generic	BOOL	Autoimmune disease:	Absent	Present
2	General History											Generic	BOOL	Dermatological disease:	Absent	Present
2	General History											Generic	BOOL	Cardiovascular Disease:	Absent	Present
2	General History											Generic	BOOL	Neurological Disease:	Absent	Present
2	General History											Generic	BOOL	Hypertension:	Absent	Present
2	General History											Generic	BOOL	Diabetes Mellitus:	Absent	Present
2	General History											Generic	BOOL	Thyroid Disease	Absent	Present
2	General History											Generic	BOOL	Renal Disease:	Absent	Present
2	General History											Generic	BOOL	Liver Disease:	Absent	Present
2	General History											Generic	BOOL	Anaemia:	Absent	Present
2	General History											Generic	BOOL	Malignancy:	Absent	Present
2	General History											Generic	STRING	Description/ Further details/ Other	Free text
2	General History
2	General History
2	Ophthalmic History											Generic	Mandatory Heading	Previous Ophthalmology History	0	1	2	3	4	5	6	7
2	Ophthalmic History											Generic	BOOL	Eye	Left	Right
2	Ophthalmic History											Generic	BOOL	Amblyopia/Strabismus	Absent	Present
2	Ophthalmic History											Generic	ENUM - multiple	Previous Refractive Surgery	Absent	LASIK	PRK	SMILE	RK	TCRS	phakic IOL
2	Ophthalmic History											Generic	BOOL	Previous Cataract Surgery	Absent	Present
2	Ophthalmic History											Generic	BOOL	Previous Corneal Tranplant Surgery	PK	DALK	DSAEK	DMEK	Superficial lamellar	Autologous LESC	Allogeneic LESC	Cultured LESC
2	Ophthalmic History											Generic	BOOL	Previous Corneal Cross Linking	Absent	Present
2	Ophthalmic History											Generic	ENUM - multiple	Ocular Surface Disease	Absent	Marginal Keratitis	Recurrent corneal erosion sydrome	Dry Eye Disease	Limbal epithelial stem cell failure	Cicatrising conjunctivitits
2	Ophthalmic History											Generic	ENUM - multiple	Atopy	Absent	Allergic Eye Disease	Atopic Dermatitis	Asthma	Hayfever
2	Ophthalmic History											Generic	ENUM - single	Previous infections	Absent	Bacterial keratitis	Herpetic disease	Fungal - yeast	Fungal - filamentry	Protozoa	Other
2	Ophthalmic History											Generic	ENUM - multiple	Previous Trauma	Absent	Open globe	Closed globe	Chemical	Thermal	Radiation	Other
2	Ophthalmic History											Generic	ENUM - single	Previous Thyroid Eye Disease	Absent	Present
2	Ophthalmic History											Generic	STRING	Description/ Further details/ Other	Free text
3	General Examination													Vital Signs and Patient reported outcomes	0	1
3	General Examination											Generic	INTEGER	Blood Pressure	Value
3	General Examination											Generic	INTEGER	Weight (kg)	Value
3	General Examination											Generic	INTEGER	Height (m)	Value
3	General Examination											Generic	INTEGER	BMI (kg/m2)	Value
3	General Examination											Generic	INTEGER	OSDI (patient reported outcome)	0-100
3	General Examination											Generic	INTEGER	IDEEL (patient reported outcome)	0-100
3	General Examination											Generic	ENUM - single	SANDE (Syptom frequency/Severity Visual analogue scale)	0-10
3	General Examination											Generic	BOOL	Monitoring Blood Tests	Not required	Performed
3	General Examination											Generic	BOOL	Urinanalysis	Not required	Performed
3	General Examination											Generic	BOOL	BM Stix (glucose)	Not required	Performed
3	General Examination
3	Ophthalmic Examinaton											Generic	Mandatory Heading	Vision/Refraction	0	1	2	3	4	5	6
3	Ophthalmic Examinaton											Generic	DATE	Date	Date of visit
3	Ophthalmic Examinaton											Generic	ENUM - single	Eye	Right	Left	Both
3	Ophthalmic Examinaton											Generic	ENUM - single	Reason for Visit	New patient	Follow-up
3	Ophthalmic Examinaton											Generic	ENUM - single	Current Correction	Unaided	Spectacles	Soft CL	Rigid gas permeable CL	Hybrid CL	Scleral CL	(Pinhole)
3	Ophthalmic Examinaton											Generic	ENUM - single	Visual Acuity Chart	Snellen	LogMAR
3	Ophthalmic Examinaton											Generic	ENUM - single	Uncorrected Distance Visual Acuity	determined by chart type
3	Ophthalmic Examinaton											Generic	ENUM - single	Corrected Distance Visual Acuity	determined by chart type
3	Ophthalmic Examinaton											Generic	ENUM - single	Corrected Pinhole Distance Visual Acuity	determined by chart type
3	Ophthalmic Examinaton											Generic	FLOAT	Sphere	Refractive speherical error
3	Ophthalmic Examinaton											Generic	FLOAT	Cylinder	Refractive cylinder
3	Ophthalmic Examinaton											Generic	FLOAT	Axis	Axis of Cylinder
3	Ophthalmic Examinaton											Generic	INTEGER	Intraocular Pressure (mmHg)	Value: _____
3	Ophthalmic Examinaton											Generic	INTEGER	Central Corneal Thickness (μm)	Value: _____
3	Ophthalmic Examinaton											Generic	STRING	Description/ Further details/ Other	Free text
4	Customisable Parameters	AED			Chemical Injury			MK	RCES	Conjunctivitis		Optional	Mandatory Heading	Discharge	Absent	Present	2	3
4	Customisable Parameters	AED						MK	RCES	Conjunctivitis		Optional	BOOL	Watery	Absent	Present
4	Customisable Parameters	AED						MK		Conjunctivitis		Optional	BOOL	Sticky	Absent	Present
4	Customisable Parameters	AED								Conjunctivitis		Optional	BOOL	Stringy	Absent	Present
4	Customisable Parameters	AED								Conjunctivitis		Optional	BOOL	Mucus	Absent	Present
4	Customisable Parameters	AED								Conjunctivitis		Optional	BOOL	Purulent	Absent	Present
4	Customisable Parameters	AED								Conjunctivitis		Optional	BOOL	Bloody	Absent	Present
4	Customisable Parameters	AED								Conjunctivitis		Optional	BOOL	Crusty	Absent	Present
4	Customisable Parameters	AED								Conjunctivitis		Optional	ENUM - single	Colour	Clear	White	Yellow/Green	Bloody
4	Customisable Parameters	AED								Conjunctivitis		Optional	STRING	Description/ Further details/ Other	Free text
4	Customisable Parameters	AED	Blepharitis	CC	Chemical Injury	Dry Eye	LESCD	MK	RCES			Optional	BOOL	Tear Film	Normal	Abnormal
4	Customisable Parameters	AED	Blepharitis	CC	Chemical Injury	Dry Eye	LESCD	MK	RCES	Conjunctivitis		Optional	BOOL	Blink excursion	Complete	Incomplete
4	Customisable Parameters	AED	Blepharitis	CC	Chemical Injury	Dry Eye	LESCD	MK	RCES	Conjunctivitis		Optional	INTEGER	Blink rate	Normal	Abnormal
4	Customisable Parameters	AED			Chemical Injury	Dry Eye	LESCD					Optional	INTEGER	Break up time (s)	0 to 10
4	Customisable Parameters	AED			Chemical Injury	Dry Eye	LESCD					Optional	ENUM - single	Tear meniscus	Normal	Reduced	Absent	--
4	Customisable Parameters	AED				Dry Eye	LESCD					Optional	ENUM - single	Filaments present	None	Yes	--	--
4	Customisable Parameters					Dry Eye	LESCD					Optional	INTEGER	Schirmer’s test I (mm)	0 to >10
4	Customisable Parameters					Dry Eye	LESCD					Optional	INTEGER	Tear Film Osmolarity (mOsm/L)	<308	308-319	320 -354	>355
4	Customisable Parameters
4	Customisable Parameters	AED	Blepharitis			Dry Eye		MK	RCES	Conjunctivitis		Optional	BOOL	Lids Position and Puncta	Normal	Abnormal
4	Customisable Parameters	AED				Dry Eye						Optional	BOOL	Lower Lid Entropion	Absent	Present	--	--
4	Customisable Parameters	AED				Dry Eye						Optional	BOOL	Upper Lid Entropion	Absent	Present	--	--
4	Customisable Parameters	AED				Dry Eye						Optional	BOOL	Lower Lid Ectropion	Absent	Present	--	--
4	Customisable Parameters	AED				Dry Eye						Optional	BOOL	Upper Lid Ectropion	Absent	Present	--	--
4	Customisable Parameters	AED				Dry Eye						Optional	ENUM - single	Lower punctum	Open	Small	Plugged	Occluded
4	Customisable Parameters	AED				Dry Eye						Optional	ENUM - single	Upper punctum	Open	Small	Plugged	Occluded
4	Customisable Parameters	AED				Dry Eye						Optional	ENUM - single	Bells Phenomenon	Normal	Partial	Absent
4	Customisable Parameters	AED				Dry Eye						Optional	ENUM - single	Lagophthalmos	Absent	Mild	Moderate	Severe
4	Customisable Parameters
4	Customisable Parameters	AED	Blepharitis			Dry Eye		MK				Optional	Mandatory Heading	Meibomian Glands
4	Customisable Parameters	AED	Blepharitis	CC		Dry Eye		MK				Optional	BOOL	Eye Lid Margin	Normal	Abnormal
4	Customisable Parameters	AED	Blepharitis									Optional	BOOL	Irregularity	Absent	Present
4	Customisable Parameters	AED	Blepharitis									Optional	BOOL	Vascularity	Absent	Present
4	Customisable Parameters	AED	Blepharitis									Optional	BOOL	Lash Loss	Absent	Present
4	Customisable Parameters	AED	Blepharitis									Optional	BOOL	Trichiasis	Absent	Present
4	Customisable Parameters	AED	Blepharitis	CC								Optional	BOOL	Distichiasis	Absent	Present
4	Customisable Parameters	AED	Blepharitis									Optional	BOOL	Malapposition	Absent	Present
4	Customisable Parameters	AED	Blepharitis									Optional	BOOL	Anterior Blepharitis	Absent	Present
4	Customisable Parameters	AED	Blepharitis									Optional	BOOL	Mucocutaneous Junction	Normal	Abnormal
4	Customisable Parameters	AED	Blepharitis									Optional	ENUM - single	Anteroplacement	Absent	Mild	Moderate	Severe
4	Customisable Parameters	AED	Blepharitis									Optional	ENUM - single	Retroplacement	Absent	Mild	Moderate	Severe
4	Customisable Parameters	AED	Blepharitis									Optional	BOOL	Ridging	Absent	Present	--	--
4	Customisable Parameters	AED	Blepharitis									Optional	BOOL	Mucosal Absorption	Absent	Present	--	--
4	Customisable Parameters	AED	Blepharitis									Optional	BOOL	Marx’s Line	Normal	Abnormal
4	Customisable Parameters	AED	Blepharitis									Optional	ENUM - single	Lower Lid	Normal	Touches MO	Thro’ MO	Ant MO
4	Customisable Parameters	AED	Blepharitis									Optional	ENUM - single	Upper Lid	Normal	Touches MO	Thro’ MO	Ant MO
4	Customisable Parameters	AED	Blepharitis									Optional	ENUM - single	Upper Lid Wiper Epitheliopathy (LWE)	Absent	<25%	25-75%	>75%
4	Customisable Parameters	AED	Blepharitis									Optional	BOOL	Meibomian Gland Orifices	Normal	Abnormal
4	Customisable Parameters	AED	Blepharitis									Optional	BOOL	Pouting or Plugging	Absent	Present	--	--
4	Customisable Parameters	AED	Blepharitis									Optional	BOOL	Opaque/Scarred	Absent	Present	--	--
4	Customisable Parameters	AED	Blepharitis									Optional	ENUM - single	Retroplacement	Absent	Mild	Moderate	Severe
4	Customisable Parameters	AED	Blepharitis									Optional	BOOL	Meibomian Gland Structure and Tarsal Conjunctiva	Normal	Abnormal
4	Customisable Parameters	AED	Blepharitis									Optional	ENUM - single	Cystoid Dilation of the Main Duct	Absent	Mild	Mod	Severe
4	Customisable Parameters	AED	Blepharitis									Optional	ENUM - single	Visibility of the Acini	Normal	Clusters	Yellow Stripes	Not Visible
4	Customisable Parameters	AED	Blepharitis									Optional	ENUM - single	Concretions	Absent	Deep	Sub-epithelial	Extruding
4	Customisable Parameters	AED	Blepharitis									Optional	BOOL	Chalazion Formation	Absent	Present	--	--
4	Customisable Parameters	AED	Blepharitis									Optional	BOOL	Secretions	Normal	Abnormal
4	Customisable Parameters	AED	Blepharitis									Optional	BOOL	Foam	Absent	Present	--	--
4	Customisable Parameters	AED	Blepharitis									Optional	ENUM - single	Quality	Clear	Cloudy	Granular	Toothpaste
4	Customisable Parameters	AED	Blepharitis									Optional	ENUM - single	Expressibility (pressure)	Normal	Light	Moderate	Heavy
4	Customisable Parameters
4	Customisable Parameters	AED	Blepharitis	CC	Chemical Injury	Dry Eye		MK		Conjunctivitis		Optional	Mandatory Heading	Conjunctiva / Limbus
4	Customisable Parameters	AED	Blepharitis	CC	Chemical Injury	Dry Eye		MK		Conjunctivitis	KC-CXL	Optional	ENUM - single	Inflammation	Absent	Controlled	Uncontrolled
4	Customisable Parameters	AED		CC	Chemical Injury			MK				Optional	ENUM - single	Score each conjunctival quadrant of inflammation	0	1	2	3	4
4	Customisable Parameters	AED		CC	Chemical Injury			MK				Optional	ENUM - single	Superior	Absent	Minimal	Mild	Mod	Severe
4	Customisable Parameters	AED		CC	Chemical Injury			MK				Optional	ENUM - single	Inferior	Absent	Minimal	Mild	Mod	Severe
4	Customisable Parameters	AED		CC	Chemical Injury			MK				Optional	ENUM - single	Nasal	Absent	Minimal	Mild	Mod	Severe
4	Customisable Parameters	AED		CC	Chemical Injury			MK				Optional	ENUM - single	Temporal	Absent	Minimal	Mild	Mod	Severe
4	Customisable Parameters	AED		CC	Chemical Injury			MK				Optional	ENUM - single	Total Inflammation Score (max 16)	0 to 16
4	Customisable Parameters
4	Customisable Parameters			CC	Chemical Injury							Optional	ENUM - single	Bulbar conjunctival ulceration (number of quadrants)	0	1	2	3	4
4	Customisable Parameters			CC	Chemical Injury							Optional	ENUM - single	Total Ulceration Score (max 4)	0 to 4
4	Customisable Parameters	AED		CC	Chemical Injury			MK				Optional		Limbitis (number of quadrants)	0	1	2	3	4
4	Customisable Parameters	AED		CC	Chemical Injury			MK				Optional	ENUM - single	Total Limbitis Score (max 4)	0 to 4
4	Customisable Parameters	AED			Chemical Injury		LESCD	MK			KC-CXL	Optional	ENUM - multiple	Limbal Palisades of Vogt (Slit Lamp)	0	1	IVCM	IVCM	IVCM
4	Customisable Parameters	AED			Chemical Injury		LESCD					Optional	ENUM - multiple	Superior	Absent	Present	Typical	Atypical	Absent
4	Customisable Parameters	AED			Chemical Injury		LESCD					Optional	ENUM - multiple	Inferior	Absent	Present	Typical	Atypical	Absent
4	Customisable Parameters	AED			Chemical Injury		LESCD					Optional	ENUM - multiple	Nasal	Absent	Present	Typical	Atypical	Absent
4	Customisable Parameters	AED			Chemical Injury		LESCD					Optional	ENUM - multiple	Temporal	Absent	Present	Typical	Atypical	Absent
4	Customisable Parameters	AED	Blepharitis			Dry Eye		MK		Conjunctivitis	KC-CXl	Optional	Mandatory Heading	Conjunctival Features	0	1	2	3
4	Customisable Parameters	AED	Blepharitis			Dry Eye				Conjunctivitis		Optional	ENUM - single	Papillae	Absent	Mild	Moderate	Giant
4	Customisable Parameters	AED	Blepharitis			Dry Eye				Conjunctivitis		Optional	ENUM - single	Follicles	Absent	Mild	Moderate	Severe
4	Customisable Parameters	AED	Blepharitis			Dry Eye				Conjunctivitis		Optional	ENUM - single	Conjunctival mucous	Absent	Mild	Moderate	Pseudo-mb
4	Customisable Parameters	AED	Blepharitis			Dry Eye				Conjunctivitis		Optional	BOOL	Lid Parallel Conjunctival Folds (LIPCOF)	Absent	Present	--	--
4	Customisable Parameters	AED			Chemical Injury			MK		Conjunctivitis		Optional	Mandatory Heading	Conjunctival Scarring	0	1
					Chemical Injury										Absent	Present
4	Customisable Parameters			CC								Optional	Mandatory Heading	Conjunctival Scarring	0	1	2	3
4	Customisable Parameters			CC								Optional	BOOL	Subconjunctival Fibrosis	Absent	Present	--	--
4	Customisable Parameters			CC								Optional	ENUM - single	Lower fornix Symblepharon	Absent	<50%	50-100%	--
4	Customisable Parameters			CC								Optional	ENUM - single	Upper Fornix Symblepharon	Absent	<50%	50-100%	--
4	Customisable Parameters			CC								Optional	INTEGER	Central Fornix Depth - Lower (mm)	Max: _____	max value 20mm
4	Customisable Parameters			CC								Optional	INTEGER	Central Fornix Depth - Upper (mm)	Max: _____	max value 30mm
4	Customisable Parameters			CC								Optional	ENUM - single	Limitation in motility	None	Ankylo-blepharon	Limitation	Frozen globe
4	Customisable Parameters
4	Customisable Parameters	AED		CC			LESCD	MK				Optional	Mandatory Heading	Conjunctival Keratinisation	0	1
4	Customisable Parameters			CC			LESCD					Optional	BOOL	Bulbar Conjunctiva	Absent	Present
4	Customisable Parameters			CC			LESCD					Optional	BOOL	Lid Margin / Tarsal Conjunctiva	Absent	Present
4	Customisable Parameters			CC			LESCD					Optional	BOOL	Cornea	Absent	Present
4	Customisable Parameters	AED	Blepharitis				LESCD	MK	RCES			Optional	Mandatory Heading	Cornea	Pachymetry	1	2
4	Customisable Parameters	AED				Dry Eye	LESCD	MK	RCES	Conjunctivitis		Optional	INTEGER	Central corneal thickness (μm)	Value: _____
4	Customisable Parameters	AED				Dry Eye	LESCD	MK	RCES	Conjunctivitis		Optional	ENUM - single	Sensation	Present	Reduced	Absent
4	Customisable Parameters							MK				Optional		Cornea aesthesiometry (score each quadrant)	Absent	Present	Cochet-Bonnet
4	Customisable Parameters							MK				Optional	FLOAT	Superior	0	1	0-6: _____
4	Customisable Parameters							MK				Optional	FLOAT	Inferior	0	1	0-6: _____
4	Customisable Parameters							MK				Optional	FLOAT	Nasal	0	1	0-6: _____
4	Customisable Parameters							MK				Optional	FLOAT	Temporal	0	1	0-6: _____
4	Customisable Parameters					Dry Eye				Conjunctivitis		Optional	Mandatory Heading	Corneal and Conjunctival Staining	0	1
4	Customisable Parameters											Optional	BOOL		Absent	Present
4	Customisable Parameters	AED	Blepharitis		Chemical Injury		LESCD	MK				Optional		SICCA Ocular Staining Score	0	1	2	3
4	Customisable Parameters		Blepharitis		Chemical Injury		LESCD					Optional	ENUM - single	Nasal Conjunctiva	0-9	10-32	33-100	>100
4	Customisable Parameters		Blepharitis		Chemical Injury		LESCD					Optional	ENUM - single	Cornea	0	1-5	6-30	>30
4	Customisable Parameters		Blepharitis		Chemical Injury		LESCD					Optional	ENUM - single	Temporal Conjunctiva	0-9	10-32	33-100	>100
4	Customisable Parameters				Chemical Injury		LESCD					Optional	BOOL	Confluent Corneal Staining	Absent	Present	--	--
4	Customisable Parameters				Chemical Injury		LESCD					Optional	BOOL	Pupillary Area	Absent	Present	--	--
4	Customisable Parameters				Chemical Injury		LESCD					Optional	BOOL	Corneal Filaments	Absent	Present	--	--
4	Customisable Parameters				Chemical Injury		LESCD					Optional	ENUM - single	Total OSS Score (max 12)	0 to 12
4	Customisable Parameters		Blepharitis									Optional		Oxford Schema Ocular Surface Staining	0	1	2	3	4	5
4	Customisable Parameters		Blepharitis									Optional	ENUM - single	Fluorescein Nasal	0	I	II	III	IV	V
4	Customisable Parameters		Blepharitis									Optional	ENUM - single	Fluorescein Temporal	0	I	II	III	IV	V
4	Customisable Parameters		Blepharitis									Optional	ENUM - single	Fluorescein Corneal	0	I	II	III	IV	V
4	Customisable Parameters											Optional	ENUM - single	Lissamine Green Nasal	0	I	II	III	IV	V
4	Customisable Parameters											Optional	ENUM - single	Lissamine Green Temporal	0	I	II	III	IV	V
4	Customisable Parameters											Optional	ENUM - single	Lissamine Green Nasal Corneal	0	I	II	III	IV	V
4	Customisable Parameters											Optional	ENUM - single	Total Oxford Staining Score (max 15)	0 to 15
								MK						Corneal appearance (integrity and transparency)	0	1	2	3
4	Customisable Parameters											Optional	ENUM - single	Seidel	Absent	Slow	Brisk	Iris Plugging
4	Customisable Parameters											Optional	ENUM - single	Laceration or Peforation	Absent	Partial thickness	Full thickness
4	Customisable Parameters											Optional	BOOL	Laceration Shape	Not applicable	Discrete	Linear	Stellate
4	Customisable Parameters											Optional	INTEGER	Corneal laceration/perforation largest dimension	Max: _____	Max value 20mm
4	Customisable Parameters				Chemical Injury		LESCD					Optional	ENUM - single	Corneal Transparency	Clear Cornea	Hazy Cornea: iris details visible	Opaque cornea: iris details obscured	Opaque Cornea: no view
4	Customisable Parameters	AED			Chemical Injury	Dry Eye	LESCD	MK	RCES	Conjunctivitis		Optional	BOOL	Corneal epithelial defect	Absent	Present
4	Customisable Parameters	AED			Chemical Injury	Dry Eye	LESCD	MK	RCES	Conjunctivitis		Optional			0	1
4	Customisable Parameters				Chemical Injury		LESCD	MK	RCES			Optional		Peripheral Corneal Epithelial Defect (score each outer quadrant)	Absent	Present
4	Customisable Parameters				Chemical Injury		LESCD	MK	RCES			Optional	BOOL	Superior	0	1
4	Customisable Parameters				Chemical Injury		LESCD	MK	RCES			Optional	BOOL	Inferior	0	1
4	Customisable Parameters				Chemical Injury		LESCD	MK	RCES			Optional	BOOL	Nasal	0	1
4	Customisable Parameters				Chemical Injury		LESCD	MK	RCES			Optional	BOOL	Temporal	0	1
					Chemical Injury		LESCD	MK	RCES
4	Customisable Parameters				Chemical Injury		LESCD	MK	RCES			Optional	BOOL	Central Corneal Epithelial Defect (within 4mm zone)	Absent	Present
4	Customisable Parameters				Chemical Injury		LESCD	MK	RCES			Optional	ENUM - single		0	5
4	Customisable Parameters				Chemical Injury		LESCD	MK	RCES			Optional	ENUM - single	TOTAL corneal epithelial defect score (Max 9)	0 to 9
					Chemical Injury		LESCD	MK	RCES
4	Customisable Parameters				Chemical Injury		LESCD	MK	RCES			Optional	INTEGER	Corneal epithelial defect largest perp. dimension	Max: _____
4	Customisable Parameters				Chemical Injury		LESCD	MK	RCES			Optional	INTEGER	Corneal epithelial defect shortest perp. dimension	Min :_____
4	Customisable Parameters					Dry Eye		MK		Conjunctivitis		Optional	Mandatory Heading	Corneal Abscess / Infiltrate	0	1	2
4	Customisable Parameters					Dry Eye		MK		Conjunctivitis	KC-CXL	Optional	ENUM - single	Overall corneal description	clear	opacity	other
4	Customisable Parameters							MK				Optional	BOOL	Peripheral Corneal Abscess/Infiltrate	Absent	Present
4	Customisable Parameters							MK				Optional	BOOL	Superior	0	1
4	Customisable Parameters							MK				Optional	BOOL	Inferior	0	1
4	Customisable Parameters							MK				Optional	BOOL	Nasal	0	1
4	Customisable Parameters							MK				Optional	BOOL	Temporal	0	1
4	Customisable Parameters							MK				Optional	BOOL	Central Corneal Abscess/Infiltrate (within 4mm zone)	Absent	Present
4	Customisable Parameters							MK				Optional	ENUM - single		0	5
4	Customisable Parameters							MK				Optional	ENUM - single	TOTAL Corneal Abscess/Infiltrate Score (Max 9)	0 to 9
								MK
4	Customisable Parameters							MK				Optional	INTEGER	Corneal abscess/infiltrate largest perpendicular dimensions	Max: _____	Max value 15mm
4	Customisable Parameters							MK				Optional	INTEGER	Corneal abscess/infiltrate shortest perpendicular dimensions	Min :_____	Max value 15mm
4	Customisable Parameters	AED			Chemical Injury	Dry Eye	LESCD	MK		Conjunctivitis		Optional	Mandatory Heading	Corneal Ulcer	0	1	2
4	Customisable Parameters	AED			Chemical Injury	Dry Eye	LESCD	MK		Conjunctivitis		Optional	ENUM - single	Overall corneal description	clear	opacity	other
4	Customisable Parameters				Chemical Injury			MK				Optional	BOOL	Peripheral Corneal Ulcer	Absent	Present
4	Customisable Parameters				Chemical Injury			MK				Optional	BOOL	Superior	0	1
4	Customisable Parameters				Chemical Injury			MK				Optional	BOOL	Inferior	0	1
4	Customisable Parameters				Chemical Injury			MK				Optional	BOOL	Nasal	0	1
4	Customisable Parameters				Chemical Injury			MK				Optional	BOOL	Temporal	0	1
4	Customisable Parameters				Chemical Injury			MK				Optional	BOOL	Central Corneal Ulcer (within 4mm zone)	Absent	Present
4	Customisable Parameters				Chemical Injury			MK				Optional	ENUM - single		0	5
4	Customisable Parameters				Chemical Injury			MK				Optional	ENUM - single	TOTAL Corneal Ulcer score (Max 9)	0 to 9
					Chemical Injury			MK
4	Customisable Parameters				Chemical Injury			MK				Optional	INTEGER	Corneal ulcer largest perpendicular dimensions	Max: _____
4	Customisable Parameters				Chemical Injury			MK				Optional	INTEGER	Corneal ulcer shortest perpendicular dimensions	Min :_____
					Chemical Injury
4	Customisable Parameters				Chemical Injury			MK				Optional		Ulcer Depth (at thinnest point)	0	1	2	3	4
4	Customisable Parameters				Chemical Injury			MK				Optional	ENUM - single	Thinning (% of normal thickness)	Absent	<50%	50-99	D’Coel	Perforation
4	Customisable Parameters
4	Customisable Parameters	AED	Blepharitis	CC	Chemical Injury	Dry Eye	LESCD	MK	RCES	Conjunctivitis	KC-CXL	Optional	BOOL	Peripheral Corneal Scarring (score each outer quadrant)	Absent	Present
4	Customisable Parameters			CC								Optional	BOOL	Superior	0	1
4	Customisable Parameters			CC								Optional	BOOL	Inferior	0	1
4	Customisable Parameters			CC								Optional	BOOL	Nasal	0	1
4	Customisable Parameters			CC								Optional	BOOL	Temporal	0	1
4	Customisable Parameters			CC			LESCD					Optional	BOOL	Central Corneal Scarring (within 4mm zone)	Absent	Present
4	Customisable Parameters			CC								Optional	ENUM - single		0	5
4	Customisable Parameters			CC								Optional	ENUM - single	TOTAL corneal scarring score (Max 9)	0 to 9
4	Customisable Parameters	AED	Blepharitis	CC	Chemical Injury	Dry Eye	LESCD	MK	RCES	Conjunctivitis		Optional	ENUM - multiple	Peripheral Corneal Vascularisation (score each outer quadrant)	Absent	Present - superficial	Measurement - Superficial	Present - Deep	Measurement - Deep
4	Customisable Parameters			CC								Optional	ENUM - multiple	Inferior	0	1	Max: _____	1	Max: _____	Max value 20mm
4	Customisable Parameters			CC								Optional	ENUM - multiple	Superior	0	1	Max: _____	1	Max: _____	Max value 20mm
4	Customisable Parameters			CC								Optional	ENUM - multiple	Nasal	0	1	Max: _____	1	Max: _____	Max value 20mm
4	Customisable Parameters			CC								Optional	ENUM - multiple	Temporal	0	1	Max: _____	1	Max: _____	Max value 20mm
4	Customisable Parameters			CC	Chemical Injury		LESCD					Optional	BOOL	Central Corneal Vascularisation (within 4mm zone)	Absent	Present
4	Customisable Parameters			CC								Optional	ENUM - single		0	1
4	Customisable Parameters			CC								Optional	ENUM - single	TOTAL corneal vascularisation score (Max 9)	0 to 9
4	Customisable Parameters	AED			Chemical Injury	Dry Eye	LESCD	MK	RCES	Conjunctivitis		Optional	ENUM - multiple	Peripheral Corneal Ghost Vessels (score each outer quadrant)	Absent	Present - superficial	Measurement - Superficial	Present - Deep	Measurement - Deep
4	Customisable Parameters											Optional	ENUM - multiple	Inferior	0	1	Max: _____	1	Max: _____	Max value 20mm
4	Customisable Parameters											Optional	ENUM - multiple	Superior	0	1	Max: _____	1	Max: _____	Max value 20mm
4	Customisable Parameters											Optional	ENUM - multiple	Nasal	0	1	Max: _____	1	Max: _____	Max value 20mm
4	Customisable Parameters											Optional	ENUM - multiple	Temporal	0	1	Max: _____	1	Max: _____	Max value 20mm
4	Customisable Parameters											Optional	BOOL	Central Corneal Ghost Vascularisation (within 4mm zone)	Absent	Present
4	Customisable Parameters											Optional	ENUM - single		0	1
4	Customisable Parameters											Optional	ENUM - single	TOTAL corneal vascularisation score (Max 9)	0 to 9
4	Customisable Parameters	AED			Chemical Injury	Dry Eye	LESCD	MK	RCES	Conjunctivitis		Optional	ENUM - multiple	Corneal Conjunctivalisation (score each outer quadrant)	Absent	Present	Measurement
4	Customisable Parameters				Chemical Injury		LESCD					Optional	BOOL	Inferior	0	1	Max: _____
4	Customisable Parameters				Chemical Injury		LESCD					Optional	BOOL	Superior	0	1	Max: _____
4	Customisable Parameters				Chemical Injury		LESCD					Optional	BOOL	Nasal	0	1	Max: _____
4	Customisable Parameters				Chemical Injury		LESCD					Optional	BOOL	Temporal	0	1	Max: _____
4	Customisable Parameters				Chemical Injury		LESCD					Optional	BOOL	Central Corneal Conjunctivalisation (within 4mm zone)	Absent	Present
4	Customisable Parameters				Chemical Injury		LESCD					Optional	ENUM - single		0	1
4	Customisable Parameters				Chemical Injury		LESCD					Optional	ENUM - single	TOTAL corneal conjunctivalisation score (Max 9)	0 to 9
4	Customisable Parameters	AED	Blepharitis	CC	Chemical Injury	Dry Eye	LESCD	MK	RCES	Conjunctivitis	KC-CXL	Optional	Mandatory Heading	Corneal Lesions (dystrophy, degeneration, deposit)	Absent	Present
4	Customisable Parameters	AED	Blepharitis			Dry Eye				Conjunctivitis		Optional			0	1
4	Customisable Parameters											Optional	BOOL	Location	Normal	Present			Pedunculated	Sessile	Pannus	Focal	Multiple	Diffuse	Linear	Dendrititic	Microcystic	Serpiginous	Disciform	Discrete	Coalescent	Ring	Feathery	Opaque	Translucent	Pigmented	Perineural	Calcified	Blood	Polymegatism	Pleomorphism	Guttae
4	Customisable Parameters											Optional	BOOL	Epithelial	Absent	Present	Dropdown list →→	ENUM - multiple
4	Customisable Parameters											Optional	BOOL	Subepithelial	Absent	Present	Dropdown list →→	ENUM - multiple
4	Customisable Parameters											Optional	BOOL	Bowman's Layer	Absent	Present	Dropdown list →→	ENUM - multiple
4	Customisable Parameters											Optional	BOOL	Anterior Stroma	Absent	Present	Dropdown list →→	ENUM - multiple
4	Customisable Parameters											Optional	BOOL	Mid Stroma	Absent	Present	Dropdown list →→	ENUM - multiple
4	Customisable Parameters											Optional	BOOL	Deep Stroma	Absent	Present	Dropdown list →→	ENUM - multiple
4	Customisable Parameters											Optional	BOOL	Pre-Descemet's membrane	Absent	Present	Dropdown list →→	ENUM - multiple
4	Customisable Parameters											Optional	BOOL	Descemet's membrane	Absent	Present	Dropdown list →→	ENUM - multiple
4	Customisable Parameters											Optional	BOOL	Endothelial	Absent	Present	Dropdown list →→	ENUM - multiple
4	Customisable Parameters											Optional	STRING	Description/ Further details/ Other	Free text
4	Customisable Parameters											Optional	BOOL	Characteristics	Normal	Abnormal	Describe
4	Customisable Parameters											Optional	BOOL	Pedunculated	Absent	Present	Describe: _____
4	Customisable Parameters											Optional	BOOL	Sessile	Absent	Present	Describe: _____
4	Customisable Parameters											Optional	BOOL	Pannus	Absent	Present	Describe: _____
4	Customisable Parameters											Optional	BOOL	Focal	Absent	Present	Describe: _____
4	Customisable Parameters											Optional	BOOL	Multiple	Absent	Present	Describe: _____
4	Customisable Parameters											Optional	BOOL	Diffuse	Absent	Present	Describe: _____
4	Customisable Parameters											Optional	BOOL	Linear	Absent	Present	Describe: _____
4	Customisable Parameters											Optional	BOOL	Dendritic	Absent	Present	Describe: _____
4	Customisable Parameters											Optional	BOOL	Microcystic	Absent	Present	Describe: _____
4	Customisable Parameters											Optional	BOOL	Serpiginous	Normal	Present	Describe: _____
4	Customisable Parameters											Optional	BOOL	Disciform	Normal	Present	Describe: _____
4	Customisable Parameters											Optional	BOOL	Discrete	Absent	Present	Describe: _____
4	Customisable Parameters											Optional	BOOL	Coalescent	Absent	Present	Describe: _____
4	Customisable Parameters											Optional	BOOL	Ring	Absent	Present	Describe: _____
4	Customisable Parameters											Optional	BOOL	Feathery	Absent	Present	Describe: _____
4	Customisable Parameters											Optional	BOOL	Opaque	Absent	Present	Describe: _____
4	Customisable Parameters											Optional	BOOL	Translucent	Absent	Present	Describe: _____
4	Customisable Parameters											Optional	BOOL	Pigmented	Absent	Present	Describe: _____
4	Customisable Parameters											Optional	BOOL	Perineural	Normal	Present	Describe: _____
4	Customisable Parameters											Optional	BOOL	Calcified	Normal	Present	Describe: _____
4	Customisable Parameters											Optional	BOOL	Intracorneal blood	Normal	Present	Describe: _____
4	Customisable Parameters											Optional	BOOL	Polymegathism	Normal	Present	Describe: _____
4	Customisable Parameters											Optional	BOOL	Pleomorphism	Normal	Present	Describe: _____
4	Customisable Parameters											Optional	BOOL	Guttae	Normal	Present	Describe: _____
4	Customisable Parameters											Optional	STRING	Description/ Further details/ Other	Free text
4	Customisable Parameters											Optional		Individual Lesion Size
4	Customisable Parameters											Optional	INTEGER	Corneal lesion largest perpendicular dimensions	Max: _____	Max value 20mm
4	Customisable Parameters											Optional	INTEGER	Corneal lesions shortest perpendicular dimensions	Min :_____	Max value 20mm
4	Customisable Parameters											Optional	BOOL	Aetiology	Absent	Present
4	Customisable Parameters											Optional	BOOL	Oedema	Absent	Present	Describe: _____
4	Customisable Parameters											Optional	BOOL	Thinning	Absent	Present	Describe: _____
4	Customisable Parameters											Optional	BOOL	Exudate	Absent	Present	Describe: _____
4	Customisable Parameters											Optional	BOOL	Opacity	Absent	Present	Describe: _____
4	Customisable Parameters											Optional	BOOL	Infiltrate	Absent	Present	Describe: _____
4	Customisable Parameters											Optional	BOOL	Haemorrhage	Absent	Present	Describe: _____
5	Customisable Parameters											Optional	BOOL	Iron	Absent	Present	Describe: _____
4	Customisable Parameters											Optional	BOOL	Foreign Body	Absent	Present	Describe: _____
4	Customisable Parameters											Optional	BOOL	Loose suture	Absent	Present	Describe: _____
4	Customisable Parameters											Optional	BOOL	Broken proud suture	Absent	Present	Describe: _____
4	Customisable Parameters	AED	Blepharitis	CC	Chemical Injury	Dry Eye	LESCD	MK	RCES	Conjunctivitis		Optional	BOOL	UK Transplant Data	Absent	Present	1	2	3	4
4	Customisable Parameters											Optional	DATE	Date of assessment	Value
4	Customisable Parameters											Optional	DATE	Date of graft	Value
4	Customisable Parameters											Optional	ENUM - single	Still attending clinic	No	Yes	Discharged	Lost to follow-up	Died	Transferred
4	Customisable Parameters											Optional	ENUM - single	Serious adverse event	Absent	Present	Date of event: _____
4	Customisable Parameters											Optional		If present	0	1	2	3	4	5	6	7
4	Customisable Parameters											Optional		(definition: description)	Primary graft failure	Endophthalmitis	Graft failure due to donor tissue	Malignancy attributed to donor tissue	Systemic infection due to donor tissue	Other
4	Customisable Parameters											Optional	ENUM - single	Type of graft	PK	DALK	DSAEK	DMEK	Superficial lamellar	Autologous LESC	Allogeneic LESC	Cultured LESC
4	Customisable Parameters											Optional	ENUM - single	Graft status	Survived	Failed
4	Customisable Parameters											Optional	ENUM - single	Principal cause of faliure (score)	0	1	2	3	4	5	6	7
4	Customisable Parameters											Optional		(definition: description)	Primary graft failure	Irreversible rejection	Acquired infeciton	Recurrence of original disease	Endothelial decompensation	Dislocation of EK	Other	Unknown
4	Customisable Parameters											Optional	INTEGER	Endothelial cell density (mm2)	Value
4	Customisable Parameters											Optional	STRING	Other conditions that affect visual acuity	Describe: _____
4	Customisable Parameters											Optional		Reposiiton of EK	Absent	Present	No of repositions: _____
4	Customisable Parameters											Optional		Intact sutures remaining
4	Customisable Parameters											Optional	BOOL	Complications	Absent	Present
4	Customisable Parameters											Optional	BOOL	Wound Leak	Absent	Present
4	Customisable Parameters											Optional	BOOL	Infection of the cornea	Absent	Present
4	Customisable Parameters											Optional	BOOL	Recurrence of original disease	Absent	Present
4	Customisable Parameters											Optional	BOOL	Endophthalmitis	Absent	Present
4	Customisable Parameters											Optional	BOOL	Loose or broken suture	Absent	Present
4	Customisable Parameters											Optional	BOOL	Elective Removal of all sutures	Absent	Present
4	Customisable Parameters											Optional	BOOL	Selective suture removal or adjustment	Absent	Present
4	Customisable Parameters											Optional	BOOL	Refractive surgery (Incision,laser)	Absent	Present
4	Customisable Parameters											Optional	BOOL	Cataract/Lens Surgery	Absent	Present
4	Customisable Parameters											Optional	STRING	Other
4	Customisable Parameters				Chemical Injury			MK		Conjunctivitis		Optional	Mandatory Heading	Anterior Chamber
4	Customisable Parameters				Chemical Injury			MK				Optional	ENUM - single	AC Depth	Normal	Shallow	Flat
4	Customisable Parameters				Chemical Injury			MK				Optional	ENUM - single	Cells (1x1 mm beam) - score	0	0.5	1	2	3	4
4	Customisable Parameters				Chemical Injury			MK				Optional		(definition: number of cells seen)	0	1-5	6-15	16-25	26-50	>50
4	Customisable Parameters				Chemical Injury			MK
4	Customisable Parameters				Chemical Injury			MK				Optional	ENUM - single	Flare (1x1 mm beam) - score	0	1	2	3	4
4	Customisable Parameters				Chemical Injury			MK				Optional		(definition: description)	None	Faint	Moderate	Marked	Fibrin
					Chemical Injury			MK
4	Customisable Parameters				Chemical Injury			MK				Optional	BOOL	Hypopyon	Absent	Present
4	Customisable Parameters				Chemical Injury			MK				Optional	INTEGER	Hypopyon height (mm)	Height: _____
					Chemical Injury			MK
4	Customisable Parameters				Chemical Injury			MK				Optional	BOOL	Hyphaema	Absent	Present
4	Customisable Parameters				Chemical Injury			MK				Optional	INTEGER	Hyphaema height (mm)	Height: _____
					Chemical Injury			MK
4	Customisable Parameters				Chemical Injury			MK				Optional	BOOL	Keratic Precipitates	Absent	Present
4	Customisable Parameters				Chemical Injury			MK				Optional	ENUM - single	Posterior Synechiae (clock hours)	Absent	<1/3	1/3 to 2/3	> 2/3
4	Customisable Parameters				Chemical Injury			MK				Optional	BOOL	Iris Nodules (Koeppe/Busacca)	Absent	Yes
4	Customisable Parameters				Chemical Injury			MK				Optional	BOOL	Iris Transillumination	Absent	Yes
4	Customisable Parameters				Chemical Injury			MK				Optional	BOOL	Iris Hypoplastic	Absent	Yes
4	Customisable Parameters				Chemical Injury			MK				Optional	STRING	Other
4	Customisable Parameters				Chemical Injury							Optional	Mandatory Heading	Sclera	0	1	2	3
4	Customisable Parameters				Chemical Injury							Optional	ENUM - single	Anterior Scleritis	Absent	Diffuse/ Nodular	Necrotising	Necrotising inflammed
4	Customisable Parameters				Chemical Injury							Optional	BOOL	Anterior Scleritis	Absent	Present
4	Customisable Parameters				Chemical Injury							Optional	STRING	Other
4	Customisable Parameters											Optional	Mandatory Heading		0	1
4	Customisable Parameters											Optional	BOOL	Slit-lamp Photography	Not Applicable	Peformed
4	Customisable Parameters											Optional	BOOL	External Eye Photography (eg Digital SLR, Smart device)	Not Applicable	Peformed
4	Customisable Parameters											Optional	BOOL	Automated Tear Film Analyser	Not Applicable	Peformed
4	Customisable Parameters											Optional	BOOL	Corneal Biomechanics Analyser	Not Applicable	Peformed
4	Customisable Parameters											Optional	BOOL	Corneal Aberrometry	Not Applicable	Peformed
4	Customisable Parameters											Optional	BOOL	Anterior Segment Optical Coherence Tomography	Not Applicable	Peformed
4	Customisable Parameters											Optional	BOOL	Anterior Segment Ultrasound Biomicroscopy	Not Applicable	Peformed
4	Customisable Parameters											Optional	BOOL	In Vivo Confocal Microscopy	Not Applicable	Peformed
4	Customisable Parameters											Optional	BOOL	Anterior Segment Fluorescein Angiography	Not Applicable	Peformed
4	Customisable Parameters											Optional	BOOL	Anterior Segment Indocyanin Green	Not Applicable	Peformed
4	Customisable Parameters											Optional	BOOL	Keratometry	Not Applicable	Peformed
4	Customisable Parameters											Optional	BOOL	Posterior segment ultrasonogrraphy	Not Applicable	Peformed
4	Customisable Parameters											Optional	BOOL	CT scan head	Not Applicable	Peformed
4	Customisable Parameters											Optional	BOOL	MRI head	Not Applicable	Peformed
4	Customisable Parameters											Optional	BOOL	Sleep Apnoea Studies	Not Applicable	Peformed
4	Customisable Parameters										KC-CXL	Optional	BOOL	Topography	Not Applicable	Performed
4	Customisable Parameters										KC-CXL	Optional	FLOAT	Kmax	Steepest Keratometry over the whole cornea
4	Customisable Parameters										KC-CXL	Optional	FLOAT	Front K1	Flattest front curvature in the 3 mm zone
4	Customisable Parameters										KC-CXL	Optional	FLOAT	Front K2	Steepest front curvature in the 3 mm zone
4	Customisable Parameters											Optional	INTEGER	Meridian of front K2	Value____________	range 0 to 180
4	Customisable Parameters										KC-CXL	Optional	FLOAT	Back K1	Flattest back curvature in the 3 mm zone
4	Customisable Parameters										KC-CXL	Optional	FLOAT	Back K2	Steepest back curvature in the 3 mm zone
4	Customisable Parameters											Optional	INTEGER	Meridian of back K2	Value____________	range 0 to 180
4	Customisable Parameters										KC-CXL	Optional	INTEGER	Thinnest pachymetry	Value	0-3000μM
4	Customisable Parameters										KC-CXL	Optional	FLOAT	Belin Ambroiso	Enhanced ectasia score
4	Customisable Parameters										KC-CXL	Optional	ENUM - single	Quality Score front	OK	Borderline	Poor Red
4	Customisable Parameters										KC-CXL	Optional	ENUM - single	Quality Score back	OK	Borderline	Poor Red
4	Customisable Parameters										KC-CXL	Optional	ENUM - single	Contact lens removed prior to scan?	Not Applicable	Today	1 week	>2weeks
4	Customisable Parameters										KC-CXL	Optional	BOOL	Specular microscopy	Not Applicable	Peformed
4	Customisable Parameters										KC-CXL	Optional	FLOAT	Endothelial cell density (mm2)	Value		0-3000μM
4	Customisable Parameters										KC-CXL	Optional	FLOAT	Coeeficient of Variation	Value
4	Customisable Parameters										KC-CXL	Optional	ENUM - multiple	Characteristics	Normal	Pleomorphism	Polymegatism	Guttae
4	Customisable Parameters										KC-CXL	Optional	BOOL	Refraction	Not Applicable	Performed
4	Customisable Parameters										KC-CXL	Optional	DATE	Date of Refraction
4	Customisable Parameters										KC-CXL	Optional	BOOL	Operated Eye	Right	Left
4	Customisable Parameters										KC-CXL	Optional	FLOAT	Sphere	Value
4	Customisable Parameters										KC-CXL	Optional	FLOAT	Cylinder	Value
4	Customisable Parameters										KC-CXL	Optional	FLOAT	Axis (degrees)	Value
4	Customisable Parameters										KC-CXL	Optional	BOOL	Fellow Eye	Right	Left
4	Customisable Parameters										KC-CXL	Optional	FLOAT	Sphere	Value
4	Customisable Parameters										KC-CXL	Optional	FLOAT	Cylinder	Value
4	Customisable Parameters										KC-CXL	Optional	FLOAT	Axis (degrees)	Value
4	Customisable Parameters											Optional	BOOL	Anisometropia	Absent	Present
4	Customisable Parameters											Optional	FLOAT	Sphere	Value
4	Customisable Parameters											Optional	FLOAT	Cylinder	Value
4	Customisable Parameters											Optional	FLOAT	Axis (degrees)	Value
4	Customisable Parameters											Optional	STRING	Other
4	Customisable Parameters											Optional	BOOL	Change in refraction	Absent	Present
4	Customisable Parameters											Optional	FLOAT	Sphere	Value
4	Customisable Parameters											Optional	FLOAT	Cylinder	Value
4	Customisable Parameters											Optional	FLOAT	Axis (degrees)	Value
4	Customisable Parameters											Optional	BOOL	Fellow Eye	Right	Left
4	Customisable Parameters											Optional	FLOAT	Sphere	Value
4	Customisable Parameters											Optional	FLOAT	Cylinder	Value
4	Customisable Parameters											Optional	FLOAT	Axis (degrees)	Value

## Sheet: Gateway Diseases
Dataset Component		General Ophthalmology Gateway Diseases (examples)										Dataset
		Atopy /Allergic Eye Disease	Blepharitis	Cicatrising Conjunctivitis	Chemical Injury	Dry eye	Limbal Stem Cell Deficiency	Microbial/Herp-etic Keratitis	Recurrent corneal erosion	Simple Conjunctivitis	Keratoconus and Crosslinking	Generic / Optional
1	Demographics												Data Types	Demographics	0	1
1	Demographics											Generic	INTEGER	NHS Number	Value
1	Demographics											Generic	STRING	Patient ID	Hospital Number
1	Demographics											Generic	DATE	Date of Birth	Date
1	Demographics											Generic	INTEGER	Age at Visit	Values
1	Demographics											Generic	ENUM - single	Sex	Male	Female
1	Demographics											Generic	STRING	Postcode	Free Text
1	Demographics											Generic	STRING	Consultant	Identifier
1	Demographics											Generic		Ethnic category (UK Census 2021)	0	1	2	3	4
1	Demographics											Generic	ENUM - single	Asian or Asian British	Indian	Pakistani	Bangladeshi	Chinese	Any other Asian Background
1	Demographics											Generic		Black, Black British, Caribbean or African	Caribbean	African	Any other Black, Black British, or Caribbean background
1	Demographics											Generic		Mixed or multiple ethnic groups	White and Black Caribbean	White and Black African	White and Asian	Any other Mixed or multiple ethnic background
1	Demographics											Generic		White	English, Welsh, Scottish, Northern Irish or British	Irish	Gypsy or Irish Traveller	Any other White Backgroound
1	Demographics											Generic		Other ethnic group	Arab	Any other ethnic Group
1	Demographics											Generic		Referral (18 week wait)	0	1	2	3	4
1	Demographics											Generic	ENUM - single	Route of Referral	General Practitioner	Optometrist	Emergency Department	Non-Ophthalmology Consultant	Ophthalmology consultant
1	Demographics											Generic	STRING	Name of Colleague/Institution	Free Text
1	Demographics											Generic	DATE	Date of Referrral Receipt	Date of Received
2	Known Diagnoses											Generic	STRING	Diagnosis	SNOMED term	SNOMED code
2	Known Diagnoses											Generic	STRING	Diagnosis	SNOMED term	SNOMED code
2	Known Diagnoses											Generic	STRING	Diagnosis	SNOMED term	SNOMED code
2	Known Diagnoses											Generic	INTEGER	Diagnosis	SNOMED term	SNOMED code
2	Known Diagnoses											Generic	INTEGER	Diagnosis	SNOMED term	SNOMED code
2	Known Diagnoses											Generic	INTEGER	Diagnosis	SNOMED term	SNOMED code
2	Known Diagnoses
2	Known Diagnoses
2	General History											Generic	Mandatory Heading	General History	0	1
2	General History											Generic	BOOL	Autoimmune disease:	Absent	Present
2	General History											Generic	BOOL	Dermatological disease:	Absent	Present
2	General History											Generic	BOOL	Cardiovascular Disease:	Absent	Present
2	General History											Generic	BOOL	Neurological Disease:	Absent	Present
2	General History											Generic	BOOL	Hypertension:	Absent	Present
2	General History											Generic	BOOL	Diabetes Mellitus:	Absent	Present
2	General History											Generic	BOOL	Thyroid Disease	Absent	Present
2	General History											Generic	BOOL	Renal Disease:	Absent	Present
2	General History											Generic	BOOL	Liver Disease:	Absent	Present
2	General History											Generic	BOOL	Anaemia:	Absent	Present
2	General History											Generic	BOOL	Malignancy:	Absent	Present
2	General History											Generic	STRING	Description/ Further details/ Other	Free text
2	Ophthalmic History											Generic	Mandatory Heading	Previous Ophthalmology History	0	1	2	3	4	5	6	7
2	Ophthalmic History											Generic	BOOL	Eye	Left	Right
2	Ophthalmic History											Generic	BOOL	Amblyopia/Strabismus	Absent	Present
2	Ophthalmic History											Generic	ENUM - multiple	Previous Refractive Surgery	Absent	LASIK	PRK	SMILE	RK	TCRS	phakic IOL
2	Ophthalmic History											Generic	BOOL	Previous Cataract Surgery	Absent	Present
2	Ophthalmic History											Generic	BOOL	Previous Corneal Tranplant Surgery	PK	DALK	DSAEK	DMEK	Superficial lamellar	Autologous LESC	Allogeneic LESC	Cultured LESC
2	Ophthalmic History											Generic	BOOL	Previous Corneal Cross Linking	Absent	Present
2	Ophthalmic History											Generic	ENUM - multiple	Ocular Surface Disease	Absent	Marginal Keratitis	Recurrent corneal erosion sydrome	Dry Eye Disease	Limbal epithelial stem cell failure	Cicatrising conjunctivitits
2	Ophthalmic History											Generic	ENUM - multiple	Atopy	Absent	Allergic Eye Disease	Atopic Dermatitis	Asthma	Hayfever
2	Ophthalmic History											Generic	ENUM - single	Previous infections	Absent	Bacterial keratitis	Herpetic disease	Fungal - yeast	Fungal - filamentry	Protozoa	Other
2	Ophthalmic History											Generic	ENUM - multiple	Previous Trauma	Absent	Chemical	Penetrating	Blunt	Radiological	Other
2	Ophthalmic History											Generic	ENUM - single	Previous Thyroid Eye Disease	Absent	Present
2	Ophthalmic History											Generic	STRING	Description/ Further details/ Other	Free text
3	General Examination													Vital Signs and Patient reported outcomes	0	1
3	General Examination											Generic	INTEGER	Blood Pressure	Value
3	General Examination											Generic	INTEGER	Weight (kg)	Value
3	General Examination											Generic	INTEGER	Height (m)	Value
3	General Examination											Generic	INTEGER	BMI (kg/m2)	Value
3	General Examination											Generic	INTEGER	OSDI (patient reported outcome)	0-100
3	General Examination											Generic	INTEGER	IDEEL (patient reported outcome)	0-100
3	General Examination											Generic	ENUM - single	SANDE (Syptom frequency/Severity Visual analogue scale)	0-10
3	General Examination											Generic	BOOL	Monitoring Blood Tests	Not required	Performed
3	General Examination											Generic	BOOL	Urinanalysis	Not required	Performed
3	General Examination											Generic	BOOL	BM Stix (glucose)	Not required	Performed
3	General Examination
3	Ophthalmic Examinaton											Generic	Mandatory Heading	Vision/Refraction	0	1	2	3	4	5	6
3	Ophthalmic Examinaton											Generic	DATE	Date	Date of visit
3	Ophthalmic Examinaton											Generic	ENUM - single	Eye	Right	Left	Both
3	Ophthalmic Examinaton											Generic	ENUM - single	Reason for Visit	New patient	Follow-up
3	Ophthalmic Examinaton											Generic	ENUM - single	Current Correction	Unaided	Spectacles	Soft CL	Rigid gas permeable CL	Hybrid CL	Scleral CL	(Pinhole)
3	Ophthalmic Examinaton											Generic	ENUM - single	Visual Acuity Chart	Snellen	LogMAR
3	Ophthalmic Examinaton											Generic	ENUM - single	Uncorrected Distance Visual Acuity	determined by chart type
3	Ophthalmic Examinaton											Generic	ENUM - single	Corrected Distance Visual Acuity	determined by chart type
3	Ophthalmic Examinaton											Generic	ENUM - single	Corrected Pinhole Distance Visual Acuity	determined by chart type
3	Ophthalmic Examinaton											Generic	FLOAT	Sphere	Refractive speherical error
3	Ophthalmic Examinaton											Generic	FLOAT	Cylinder	Refractive cylinder
3	Ophthalmic Examinaton											Generic	FLOAT	Axis	Axis of Cylinder
3	Ophthalmic Examinaton											Generic	INTEGER	Intraocular Pressure (mmHg)	Value: _____
3	Ophthalmic Examinaton											Generic	INTEGER	Central Corneal Thickness (μm)	Value: _____
3	Ophthalmic Examinaton											Generic	STRING	Description/ Further details/ Other	Free text
4	Customisable Parameters	AED			Chemical Injury			MK	RCES	Conjunctivitis		Optional	Mandatory Heading	Discharge	Absent	Present	2	3
4	Customisable Parameters	AED						MK	RCES	Conjunctivitis		Optional	BOOL	Watery	Absent	Present
4	Customisable Parameters	AED						MK		Conjunctivitis		Optional	BOOL	Sticky	Absent	Present
4	Customisable Parameters	AED								Conjunctivitis		Optional	BOOL	Stringy	Absent	Present
4	Customisable Parameters	AED								Conjunctivitis		Optional	BOOL	Mucus	Absent	Present
4	Customisable Parameters	AED								Conjunctivitis		Optional	BOOL	Purulent	Absent	Present
4	Customisable Parameters	AED								Conjunctivitis		Optional	BOOL	Bloody	Absent	Present
4	Customisable Parameters	AED								Conjunctivitis		Optional	BOOL	Crusty	Absent	Present
4	Customisable Parameters	AED								Conjunctivitis		Optional	ENUM - single	Colour	Clear	White	Yellow/Green	Bloody
4	Customisable Parameters	AED								Conjunctivitis		Optional	STRING	Description/ Further details/ Other	Free text
4	Customisable Parameters	AED	Blepharitis	CC	Chemical Injury	Dry Eye	LESCD	MK	RCES			Optional	BOOL	Tear Film	Normal	Abnormal
4	Customisable Parameters	AED	Blepharitis	CC	Chemical Injury	Dry Eye	LESCD	MK	RCES	Conjunctivitis		Optional	BOOL	Blink excursion	Complete	Incomplete
4	Customisable Parameters	AED	Blepharitis	CC	Chemical Injury	Dry Eye	LESCD	MK	RCES	Conjunctivitis		Optional	INTEGER	Blink rate	Normal	Abnormal
4	Customisable Parameters	AED			Chemical Injury	Dry Eye	LESCD					Optional	INTEGER	Break up time (s)	0 to 10
4	Customisable Parameters	AED			Chemical Injury	Dry Eye	LESCD					Optional	ENUM - single	Tear meniscus	Normal	Reduced	Absent	--
4	Customisable Parameters	AED				Dry Eye	LESCD					Optional	ENUM - single	Filaments present	None	Yes	--	--
4	Customisable Parameters					Dry Eye	LESCD					Optional	INTEGER	Schirmer’s test I (mm)	0 to >10
4	Customisable Parameters					Dry Eye	LESCD					Optional	INTEGER	Tear Film Osmolarity (mOsm/L)	<308	308-319	320 -354	>355
4	Customisable Parameters
4	Customisable Parameters	AED	Blepharitis			Dry Eye		MK	RCES	Conjunctivitis		Optional	BOOL	Lids Position and Puncta	Normal	Abnormal
4	Customisable Parameters	AED				Dry Eye						Optional	BOOL	Lower Lid Entropion	Absent	Present	--	--
4	Customisable Parameters	AED				Dry Eye						Optional	BOOL	Upper Lid Entropion	Absent	Present	--	--
4	Customisable Parameters	AED				Dry Eye						Optional	BOOL	Lower Lid Ectropion	Absent	Present	--	--
4	Customisable Parameters	AED				Dry Eye						Optional	BOOL	Upper Lid Ectropion	Absent	Present	--	--
4	Customisable Parameters	AED				Dry Eye						Optional	ENUM - single	Lower punctum	Open	Small	Plugged	Occluded
4	Customisable Parameters	AED				Dry Eye						Optional	ENUM - single	Upper punctum	Open	Small	Plugged	Occluded
4	Customisable Parameters	AED				Dry Eye						Optional	ENUM - single	Bells Phenomenon	Normal	Partial	Absent
4	Customisable Parameters	AED				Dry Eye						Optional	ENUM - single	Lagophthalmos	Absent	Mild	Moderate	Severe
4	Customisable Parameters
4	Customisable Parameters	AED	Blepharitis			Dry Eye		MK				Optional	Mandatory Heading	Meibomian Glands
4	Customisable Parameters	AED	Blepharitis	CC		Dry Eye		MK				Optional	BOOL	Eye Lid Margin	Normal	Abnormal
4	Customisable Parameters	AED	Blepharitis									Optional	BOOL	Irregularity	Absent	Present
4	Customisable Parameters	AED	Blepharitis									Optional	BOOL	Vascularity	Absent	Present
4	Customisable Parameters	AED	Blepharitis									Optional	BOOL	Lash Loss	Absent	Present
4	Customisable Parameters	AED	Blepharitis									Optional	BOOL	Trichiasis	Absent	Present
4	Customisable Parameters	AED	Blepharitis	CC								Optional	BOOL	Distichiasis	Absent	Present
4	Customisable Parameters	AED	Blepharitis									Optional	BOOL	Malapposition	Absent	Present
4	Customisable Parameters	AED	Blepharitis									Optional	BOOL	Anterior Blepharitis	Absent	Present
4	Customisable Parameters	AED	Blepharitis									Optional	BOOL	Mucocutaneous Junction	Normal	Abnormal
4	Customisable Parameters	AED	Blepharitis									Optional	ENUM - single	Anteroplacement	Absent	Mild	Moderate	Severe
4	Customisable Parameters	AED	Blepharitis									Optional	ENUM - single	Retroplacement	Absent	Mild	Moderate	Severe
4	Customisable Parameters	AED	Blepharitis									Optional	BOOL	Ridging	Absent	Present	--	--
4	Customisable Parameters	AED	Blepharitis									Optional	BOOL	Mucosal Absorption	Absent	Present	--	--
4	Customisable Parameters	AED	Blepharitis									Optional	BOOL	Marx’s Line	Normal	Abnormal
4	Customisable Parameters	AED	Blepharitis									Optional	ENUM - single	Lower Lid	Normal	Touches MO	Thro’ MO	Ant MO
4	Customisable Parameters	AED	Blepharitis									Optional	ENUM - single	Upper Lid	Normal	Touches MO	Thro’ MO	Ant MO
4	Customisable Parameters	AED	Blepharitis									Optional	ENUM - single	Upper Lid Wiper Epitheliopathy (LWE)	Absent	<25%	25-75%	>75%
4	Customisable Parameters	AED	Blepharitis									Optional	BOOL	Meibomian Gland Orifices	Normal	Abnormal
4	Customisable Parameters	AED	Blepharitis									Optional	BOOL	Pouting or Plugging	Absent	Present	--	--
4	Customisable Parameters	AED	Blepharitis									Optional	BOOL	Opaque/Scarred	Absent	Present	--	--
4	Customisable Parameters	AED	Blepharitis									Optional	ENUM - single	Retroplacement	Absent	Mild	Moderate	Severe
4	Customisable Parameters	AED	Blepharitis									Optional	BOOL	Meibomian Gland Structure and Tarsal Conjunctiva	Normal	Abnormal
4	Customisable Parameters	AED	Blepharitis									Optional	ENUM - single	Cystoid Dilation of the Main Duct	Absent	Mild	Mod	Severe
4	Customisable Parameters	AED	Blepharitis									Optional	ENUM - single	Visibility of the Acini	Normal	Clusters	Yellow Stripes	Not Visible
4	Customisable Parameters	AED	Blepharitis									Optional	ENUM - single	Concretions	Absent	Deep	Sub-epithelial	Extruding
4	Customisable Parameters	AED	Blepharitis									Optional	BOOL	Chalazion Formation	Absent	Present	--	--
4	Customisable Parameters	AED	Blepharitis									Optional	BOOL	Secretions	Normal	Abnormal
4	Customisable Parameters	AED	Blepharitis									Optional	BOOL	Foam	Absent	Present	--	--
4	Customisable Parameters	AED	Blepharitis									Optional	ENUM - single	Quality	Clear	Cloudy	Granular	Toothpaste
4	Customisable Parameters	AED	Blepharitis									Optional	ENUM - single	Expressibility (pressure)	Normal	Light	Moderate	Heavy
4	Customisable Parameters
4	Customisable Parameters	AED	Blepharitis	CC	Chemical Injury	Dry Eye		MK		Conjunctivitis		Optional	Mandatory Heading	Conjunctiva / Limbus
4	Customisable Parameters	AED	Blepharitis	CC	Chemical Injury	Dry Eye		MK		Conjunctivitis	KC-CXL	Optional	ENUM - single	Inflammation	Absent	Controlled	Uncontrolled
4	Customisable Parameters	AED		CC	Chemical Injury			MK				Optional	ENUM - single	Score each conjunctival quadrant of inflammation	0	1	2	3	4
4	Customisable Parameters	AED		CC	Chemical Injury			MK				Optional	ENUM - single	Superior	Absent	Minimal	Mild	Mod	Severe
4	Customisable Parameters	AED		CC	Chemical Injury			MK				Optional	ENUM - single	Inferior	Absent	Minimal	Mild	Mod	Severe
4	Customisable Parameters	AED		CC	Chemical Injury			MK				Optional	ENUM - single	Nasal	Absent	Minimal	Mild	Mod	Severe
4	Customisable Parameters	AED		CC	Chemical Injury			MK				Optional	ENUM - single	Temporal	Absent	Minimal	Mild	Mod	Severe
4	Customisable Parameters	AED		CC	Chemical Injury			MK				Optional	ENUM - single	Total Inflammation Score (max 16)	0 to 16
4	Customisable Parameters
4	Customisable Parameters			CC	Chemical Injury							Optional	ENUM - single	Bulbar conjunctival ulceration (number of quadrants)	0	1	2	3	4
4	Customisable Parameters			CC	Chemical Injury							Optional	ENUM - single	Total Ulceration Score (max 4)	0 to 4
4	Customisable Parameters	AED		CC	Chemical Injury			MK				Optional		Limbitis (number of quadrants)	0	1	2	3	4
4	Customisable Parameters	AED		CC	Chemical Injury			MK				Optional	ENUM - single	Total Limbitis Score (max 4)	0 to 4
4	Customisable Parameters	AED			Chemical Injury		LESCD	MK			KC-CXL	Optional	ENUM - multiple	Limbal Palisades of Vogt (Slit Lamp)	0	1	IVCM	IVCM	IVCM
4	Customisable Parameters	AED			Chemical Injury		LESCD					Optional	ENUM - multiple	Superior	Absent	Present	Typical	Atypical	Absent
4	Customisable Parameters	AED			Chemical Injury		LESCD					Optional	ENUM - multiple	Inferior	Absent	Present	Typical	Atypical	Absent
4	Customisable Parameters	AED			Chemical Injury		LESCD					Optional	ENUM - multiple	Nasal	Absent	Present	Typical	Atypical	Absent
4	Customisable Parameters	AED			Chemical Injury		LESCD					Optional	ENUM - multiple	Temporal	Absent	Present	Typical	Atypical	Absent
4	Customisable Parameters	AED	Blepharitis			Dry Eye		MK		Conjunctivitis	KC-CXl	Optional	Mandatory Heading	Conjunctival Features	0	1	2	3
4	Customisable Parameters	AED	Blepharitis			Dry Eye				Conjunctivitis		Optional	ENUM - single	Papillae	Absent	Mild	Moderate	Giant
4	Customisable Parameters	AED	Blepharitis			Dry Eye				Conjunctivitis		Optional	ENUM - single	Follicles	Absent	Mild	Moderate	Severe
4	Customisable Parameters	AED	Blepharitis			Dry Eye				Conjunctivitis		Optional	ENUM - single	Conjunctival mucous	Absent	Mild	Moderate	Pseudo-mb
4	Customisable Parameters	AED	Blepharitis			Dry Eye				Conjunctivitis		Optional	BOOL	Lid Parallel Conjunctival Folds (LIPCOF)	Absent	Present	--	--
4	Customisable Parameters	AED			Chemical Injury			MK		Conjunctivitis		Optional	Mandatory Heading	Conjunctival Scarring	0	1
					Chemical Injury										Absent	Present
4	Customisable Parameters			CC								Optional	Mandatory Heading	Conjunctival Scarring	0	1	2	3
4	Customisable Parameters			CC								Optional	BOOL	Subconjunctival Fibrosis	Absent	Present	--	--
4	Customisable Parameters			CC								Optional	ENUM - single	Lower fornix Symblepharon	Absent	<50%	50-100%	--
4	Customisable Parameters			CC								Optional	ENUM - single	Upper Fornix Symblepharon	Absent	<50%	50-100%	--
4	Customisable Parameters			CC								Optional	INTEGER	Central Fornix Depth - Lower (mm)	Max: _____
4	Customisable Parameters			CC								Optional	INTEGER	Central Fornix Depth - Upper (mm)	Max: _____
4	Customisable Parameters			CC								Optional	ENUM - single	Limitation in motility	None	Ankylo-blepharon	Limitation	Frozen globe
4	Customisable Parameters
4	Customisable Parameters	AED		CC			LESCD	MK				Optional	Mandatory Heading	Conjunctival Keratinisation	0	1
4	Customisable Parameters			CC			LESCD					Optional	BOOL	Bulbar Conjunctiva	Absent	Present
4	Customisable Parameters			CC			LESCD					Optional	BOOL	Lid Margin / Tarsal Conjunctiva	Absent	Present
4	Customisable Parameters			CC			LESCD					Optional	BOOL	Cornea	Absent	Present
4	Customisable Parameters	AED	Blepharitis				LESCD	MK	RCES			Optional	Mandatory Heading	Cornea	Pachymetry	1	2
4	Customisable Parameters	AED				Dry Eye	LESCD	MK	RCES	Conjunctivitis		Optional	INTEGER	Central corneal thickness (μm)	Value: _____
4	Customisable Parameters	AED				Dry Eye	LESCD	MK	RCES	Conjunctivitis		Optional	ENUM - single	Sensation	Present	Reduced	Absent
4	Customisable Parameters							MK				Optional		Cornea aesthesiometry (score each quadrant)	Absent	Present	Cochet-Bonnet
4	Customisable Parameters							MK				Optional	BOOL	Superior	0	1	0-6: _____
4	Customisable Parameters							MK				Optional	BOOL	Inferior	0	1	0-6: _____
4	Customisable Parameters							MK				Optional	BOOL	Nasal	0	1	0-6: _____
4	Customisable Parameters							MK				Optional	BOOL	Temporal	0	1	0-6: _____
4	Customisable Parameters					Dry Eye				Conjunctivitis		Optional	Mandatory Heading	Corneal and Conjunctival Staining	0	1
4	Customisable Parameters											Optional	BOOL		Absent	Present
4	Customisable Parameters	AED	Blepharitis		Chemical Injury		LESCD	MK				Optional		SICCA Ocular Staining Score	0	1	2	3
4	Customisable Parameters		Blepharitis		Chemical Injury		LESCD					Optional	ENUM - single	Nasal Conjunctiva	0-9	10-32	33-100	>100
4	Customisable Parameters		Blepharitis		Chemical Injury		LESCD					Optional	ENUM - single	Cornea	0	1-5	6-30	>30
4	Customisable Parameters		Blepharitis		Chemical Injury		LESCD					Optional	ENUM - single	Temporal Conjunctiva	0-9	10-32	33-100	>100
4	Customisable Parameters				Chemical Injury		LESCD					Optional	BOOL	Confluent Corneal Staining	Absent	Present	--	--
4	Customisable Parameters				Chemical Injury		LESCD					Optional	BOOL	Pupillary Area	Absent	Present	--	--
4	Customisable Parameters				Chemical Injury		LESCD					Optional	BOOL	Corneal Filaments	Absent	Present	--	--
4	Customisable Parameters				Chemical Injury		LESCD					Optional	ENUM - single	Total OSS Score (max 12)	0 to 12
4	Customisable Parameters		Blepharitis									Optional		Oxford Schema Ocular Surface Staining	0	1	2	3	4	5
4	Customisable Parameters		Blepharitis									Optional	ENUM - single	Fluorescein Nasal	0	I	II	III	IV	V
4	Customisable Parameters		Blepharitis									Optional	ENUM - single	Fluorescein Temporal	0	I	II	III	IV	V
4	Customisable Parameters		Blepharitis									Optional	ENUM - single	Fluorescein Corneal	0	I	II	III	IV	V
4	Customisable Parameters											Optional	ENUM - single	Lissamine Green Nasal	0	I	II	III	IV	V
4	Customisable Parameters											Optional	ENUM - single	Lissamine Green Temporal	0	I	II	III	IV	V
4	Customisable Parameters											Optional	ENUM - single	Lissamine Green Nasal Corneal	0	I	II	III	IV	V
4	Customisable Parameters											Optional	ENUM - single	Total Oxford Staining Score (max 15)	0 to 15
								MK						Corneal appearance (integrity and transparency)	0	1	2	3
4	Customisable Parameters											Optional	ENUM - single	Seidel	Absent	Slow	Brisk	Iris Plugging
4	Customisable Parameters											Optional	ENUM - single	Laceration or Peforation	Absent	Partial thickness	Full thickness
4	Customisable Parameters											Optional	BOOL	Laceration Shape	Not applicable	Discrete	Linear	Stellate
4	Customisable Parameters											Optional	INTEGER	Corneal laceration/perforation largest dimension	Max: _____
4	Customisable Parameters				Chemical Injury		LESCD					Optional	ENUM - single	Corneal Transparency	Clear Cornea	Hazy Cornea: iris details visible	Opaque cornea: iris details obscured	Opaque Cornea: no view
4	Customisable Parameters	AED			Chemical Injury	Dry Eye	LESCD	MK	RCES	Conjunctivitis		Optional	BOOL	Corneal epithelial defect	Absent	Present
4	Customisable Parameters	AED			Chemical Injury	Dry Eye	LESCD	MK	RCES	Conjunctivitis		Optional			0	1
4	Customisable Parameters				Chemical Injury		LESCD	MK	RCES			Optional		Peripheral Corneal Epithelial Defect (score each outer quadrant)	Absent	Present
4	Customisable Parameters				Chemical Injury		LESCD	MK	RCES			Optional	BOOL	Superior	0	1
4	Customisable Parameters				Chemical Injury		LESCD	MK	RCES			Optional	BOOL	Inferior	0	1
4	Customisable Parameters				Chemical Injury		LESCD	MK	RCES			Optional	BOOL	Nasal	0	1
4	Customisable Parameters				Chemical Injury		LESCD	MK	RCES			Optional	BOOL	Temporal	0	1
					Chemical Injury		LESCD	MK	RCES
4	Customisable Parameters				Chemical Injury		LESCD	MK	RCES			Optional	BOOL	Central Corneal Epithelial Defect (within 4mm zone)	Absent	Present
4	Customisable Parameters				Chemical Injury		LESCD	MK	RCES			Optional	ENUM - single		0	5
4	Customisable Parameters				Chemical Injury		LESCD	MK	RCES			Optional	ENUM - single	TOTAL corneal epithelial defect score (Max 9)	0 to 9
					Chemical Injury		LESCD	MK	RCES
4	Customisable Parameters				Chemical Injury		LESCD	MK	RCES			Optional	INTEGER	Corneal epithelial defect largest perp. dimension	Max: _____
4	Customisable Parameters				Chemical Injury		LESCD	MK	RCES			Optional	INTEGER	Corneal epithelial defect shortest perp. dimension	Min :_____
4	Customisable Parameters					Dry Eye		MK		Conjunctivitis		Optional	Mandatory Heading	Corneal Abscess / Infiltrate	0	1	2
4	Customisable Parameters					Dry Eye		MK		Conjunctivitis	KC-CXL	Optional	ENUM - single	Overall corneal description	clear	opacity	other
4	Customisable Parameters							MK				Optional	BOOL	Peripheral Corneal Abscess/Infiltrate	Absent	Present
4	Customisable Parameters							MK				Optional	BOOL	Superior	0	1
4	Customisable Parameters							MK				Optional	BOOL	Inferior	0	1
4	Customisable Parameters							MK				Optional	BOOL	Nasal	0	1
4	Customisable Parameters							MK				Optional	BOOL	Temporal	0	1
4	Customisable Parameters							MK				Optional	BOOL	Central Corneal Abscess/Infiltrate (within 4mm zone)	Absent	Present
4	Customisable Parameters							MK				Optional	ENUM - single		0	5
4	Customisable Parameters							MK				Optional	ENUM - single	TOTAL Corneal Abscess/Infiltrate Score (Max 9)	0 to 9
								MK
4	Customisable Parameters							MK				Optional	INTEGER	Corneal abscess/infiltrate largest perpendicular dimensions	Max: _____
4	Customisable Parameters							MK				Optional	INTEGER	Corneal abscess/infiltrate shortest perpendicular dimensions	Min :_____
4	Customisable Parameters	AED			Chemical Injury	Dry Eye	LESCD	MK		Conjunctivitis		Optional	Mandatory Heading	Corneal Ulcer	0	1	2
4	Customisable Parameters	AED			Chemical Injury	Dry Eye	LESCD	MK		Conjunctivitis		Optional	ENUM - single	Overall corneal description	clear	opacity	other
4	Customisable Parameters				Chemical Injury			MK				Optional	BOOL	Peripheral Corneal Ulcer	Absent	Present
4	Customisable Parameters				Chemical Injury			MK				Optional	BOOL	Superior	0	1
4	Customisable Parameters				Chemical Injury			MK				Optional	BOOL	Inferior	0	1
4	Customisable Parameters				Chemical Injury			MK				Optional	BOOL	Nasal	0	1
4	Customisable Parameters				Chemical Injury			MK				Optional	BOOL	Temporal	0	1
4	Customisable Parameters				Chemical Injury			MK				Optional	BOOL	Central Corneal Ulcer (within 4mm zone)	Absent	Present
4	Customisable Parameters				Chemical Injury			MK				Optional	ENUM - single		0	5
4	Customisable Parameters				Chemical Injury			MK				Optional	ENUM - single	TOTAL Corneal Ulcer score (Max 9)	0 to 9
					Chemical Injury			MK
4	Customisable Parameters				Chemical Injury			MK				Optional	INTEGER	Corneal ulcer largest perpendicular dimensions	Max: _____
4	Customisable Parameters				Chemical Injury			MK				Optional	INTEGER	Corneal ulcer shortest perpendicular dimensions	Min :_____
					Chemical Injury
4	Customisable Parameters				Chemical Injury			MK				Optional		Ulcer Depth (at thinnest point)	0	1	2	3	4
4	Customisable Parameters				Chemical Injury			MK				Optional	ENUM - single	Thinning (% of normal thickness)	Absent	<50%	50-99	D’Coel	Perforation
4	Customisable Parameters
4	Customisable Parameters	AED	Blepharitis	CC	Chemical Injury	Dry Eye	LESCD	MK	RCES	Conjunctivitis	KC-CXL	Optional	BOOL	Peripheral Corneal Scarring (score each outer quadrant)	Absent	Present
4	Customisable Parameters			CC								Optional	BOOL	Superior	0	1
4	Customisable Parameters			CC								Optional	BOOL	Inferior	0	1
4	Customisable Parameters			CC								Optional	BOOL	Nasal	0	1
4	Customisable Parameters			CC								Optional	BOOL	Temporal	0	1
4	Customisable Parameters			CC			LESCD					Optional	BOOL	Central Corneal Scarring (within 4mm zone)	Absent	Present
4	Customisable Parameters			CC								Optional	ENUM - single		0	5
4	Customisable Parameters			CC								Optional	ENUM - single	TOTAL corneal scarring score (Max 9)	0 to 9
4	Customisable Parameters	AED	Blepharitis	CC	Chemical Injury	Dry Eye	LESCD	MK	RCES	Conjunctivitis		Optional	ENUM - multiple	Peripheral Corneal Vascularisation (score each outer quadrant)	Absent	Present - superficial	Measurement - Superficial	Present - Deep	Measurement - Deep
4	Customisable Parameters			CC								Optional	ENUM - multiple	Inferior	0	1	Max: _____	1	Max: _____
4	Customisable Parameters			CC								Optional	ENUM - multiple	Superior	0	1	Max: _____	1	Max: _____
4	Customisable Parameters			CC								Optional	ENUM - multiple	Nasal	0	1	Max: _____	1	Max: _____
4	Customisable Parameters			CC								Optional	ENUM - multiple	Temporal	0	1	Max: _____	1	Max: _____
4	Customisable Parameters			CC	Chemical Injury		LESCD					Optional	BOOL	Central Corneal Vascularisation (within 4mm zone)	Absent	Present
4	Customisable Parameters			CC								Optional	ENUM - single		0	1
4	Customisable Parameters			CC								Optional	ENUM - single	TOTAL corneal vascularisation score (Max 9)	0 to 9
4	Customisable Parameters	AED			Chemical Injury	Dry Eye	LESCD	MK	RCES	Conjunctivitis		Optional	ENUM - multiple	Peripheral Corneal Ghost Vessels (score each outer quadrant)	Absent	Present - superficial	Measurement - Superficial	Present - Deep	Measurement - Deep
4	Customisable Parameters											Optional	ENUM - multiple	Inferior	0	1	Max: _____	1	Max: _____
4	Customisable Parameters											Optional	ENUM - multiple	Superior	0	1	Max: _____	1	Max: _____
4	Customisable Parameters											Optional	ENUM - multiple	Nasal	0	1	Max: _____	1	Max: _____
4	Customisable Parameters											Optional	ENUM - multiple	Temporal	0	1	Max: _____	1	Max: _____
4	Customisable Parameters											Optional	BOOL	Central Corneal Ghost Vascularisation (within 4mm zone)	Absent	Present
4	Customisable Parameters											Optional	ENUM - single		0	1
4	Customisable Parameters											Optional	ENUM - single	TOTAL corneal vascularisation score (Max 9)	0 to 9
4	Customisable Parameters	AED			Chemical Injury	Dry Eye	LESCD	MK	RCES	Conjunctivitis		Optional	ENUM - multiple	Corneal Conjunctivalisation (score each outer quadrant)	Absent	Present	Measurement
4	Customisable Parameters				Chemical Injury		LESCD					Optional	BOOL	Inferior	0	1	Max: _____
4	Customisable Parameters				Chemical Injury		LESCD					Optional	BOOL	Superior	0	1	Max: _____
4	Customisable Parameters				Chemical Injury		LESCD					Optional	BOOL	Nasal	0	1	Max: _____
4	Customisable Parameters				Chemical Injury		LESCD					Optional	BOOL	Temporal	0	1	Max: _____
4	Customisable Parameters				Chemical Injury		LESCD					Optional	BOOL	Central Corneal Conjunctivalisation (within 4mm zone)	Absent	Present
4	Customisable Parameters				Chemical Injury		LESCD					Optional	ENUM - single		0	1
4	Customisable Parameters				Chemical Injury		LESCD					Optional	ENUM - single	TOTAL corneal conjunctivalisation score (Max 9)	0 to 9
4	Customisable Parameters	AED	Blepharitis	CC	Chemical Injury	Dry Eye	LESCD	MK	RCES	Conjunctivitis	KC-CXL	Optional	Mandatory Heading	Corneal Lesions (dystrophy, degeneration, deposit)	Absent	Present
4	Customisable Parameters	AED	Blepharitis			Dry Eye				Conjunctivitis		Optional			0	1
4	Customisable Parameters											Optional	BOOL	Location	Normal	Present			Pedunculated	Sessile	Pannus	Focal	Multiple	Diffuse	Linear	Dendrititic	Microcystic	Serpiginous	Disciform	Discrete	Coalescent	Ring	Feathery	Opaque	Translucent	Pigmented	Perineural	Calcified	Blood	Polymegatism	Pleomorphism	Guttae
4	Customisable Parameters											Optional	BOOL	Epithelial	Absent	Present	Dropdown list →→	ENUM - multiple
4	Customisable Parameters											Optional	BOOL	Subepithelial	Absent	Present	Dropdown list →→	ENUM - multiple
4	Customisable Parameters											Optional	BOOL	Bowman's Layer	Absent	Present	Dropdown list →→	ENUM - multiple
4	Customisable Parameters											Optional	BOOL	Anterior Stroma	Absent	Present	Dropdown list →→	ENUM - multiple
4	Customisable Parameters											Optional	BOOL	Mid Stroma	Absent	Present	Dropdown list →→	ENUM - multiple
4	Customisable Parameters											Optional	BOOL	Deep Stroma	Absent	Present	Dropdown list →→	ENUM - multiple
4	Customisable Parameters											Optional	BOOL	Pre-Descemet's membrane	Absent	Present	Dropdown list →→	ENUM - multiple
4	Customisable Parameters											Optional	BOOL	Descemet's membrane	Absent	Present	Dropdown list →→	ENUM - multiple
4	Customisable Parameters											Optional	BOOL	Endothelial	Absent	Present	Dropdown list →→	ENUM - multiple
4	Customisable Parameters											Optional	STRING	Description/ Further details/ Other	Free text
4	Customisable Parameters											Optional	BOOL	Characteristics	Normal	Abnormal	Describe
4	Customisable Parameters											Optional	BOOL	Pedunculated	Absent	Present	Describe: _____
4	Customisable Parameters											Optional	BOOL	Sessile	Absent	Present	Describe: _____
4	Customisable Parameters											Optional	BOOL	Pannus	Absent	Present	Describe: _____
4	Customisable Parameters											Optional	BOOL	Focal	Absent	Present	Describe: _____
4	Customisable Parameters											Optional	BOOL	Multiple	Absent	Present	Describe: _____
4	Customisable Parameters											Optional	BOOL	Diffuse	Absent	Present	Describe: _____
4	Customisable Parameters											Optional	BOOL	Linear	Absent	Present	Describe: _____
4	Customisable Parameters											Optional	BOOL	Dendritic	Absent	Present	Describe: _____
4	Customisable Parameters											Optional	BOOL	Microcystic	Absent	Present	Describe: _____
4	Customisable Parameters											Optional	BOOL	Serpiginous	Normal	Present	Describe: _____
4	Customisable Parameters											Optional	BOOL	Disciform	Normal	Present	Describe: _____
4	Customisable Parameters											Optional	BOOL	Discrete	Absent	Present	Describe: _____
4	Customisable Parameters											Optional	BOOL	Coalescent	Absent	Present	Describe: _____
4	Customisable Parameters											Optional	BOOL	Ring	Absent	Present	Describe: _____
4	Customisable Parameters											Optional	BOOL	Feathery	Absent	Present	Describe: _____
4	Customisable Parameters											Optional	BOOL	Opaque	Absent	Present	Describe: _____
4	Customisable Parameters											Optional	BOOL	Translucent	Absent	Present	Describe: _____
4	Customisable Parameters											Optional	BOOL	Pigmented	Absent	Present	Describe: _____
4	Customisable Parameters											Optional	BOOL	Perineural	Normal	Present	Describe: _____
4	Customisable Parameters											Optional	BOOL	Calcified	Normal	Present	Describe: _____
4	Customisable Parameters											Optional	BOOL	Intracorneal blood	Normal	Present	Describe: _____
4	Customisable Parameters											Optional	BOOL	Polymegathism	Normal	Present	Describe: _____
4	Customisable Parameters											Optional	BOOL	Pleomorphism	Normal	Present	Describe: _____
4	Customisable Parameters											Optional	BOOL	Guttae	Normal	Present	Describe: _____
4	Customisable Parameters											Optional	STRING	Description/ Further details/ Other	Free text
4	Customisable Parameters											Optional		Individual Lesion Size
4	Customisable Parameters											Optional	INTEGER	Corneal lesion largest perpendicular dimensions	Max: _____
4	Customisable Parameters											Optional	INTEGER	Corneal lesions shortest perpendicular dimensions	Min :_____
4	Customisable Parameters											Optional	BOOL	Aetiology	Absent	Present
4	Customisable Parameters											Optional	BOOL	Oedema	Absent	Present	Describe: _____
4	Customisable Parameters											Optional	BOOL	Thinning	Absent	Present	Describe: _____
4	Customisable Parameters											Optional	BOOL	Exudate	Absent	Present	Describe: _____
4	Customisable Parameters											Optional	BOOL	Opacity	Absent	Present	Describe: _____
4	Customisable Parameters											Optional	BOOL	Infiltrate	Absent	Present	Describe: _____
4	Customisable Parameters											Optional	BOOL	Haemorrhage	Absent	Present	Describe: _____
5	Customisable Parameters											Optional	BOOL	Iron	Absent	Present	Describe: _____
4	Customisable Parameters											Optional	BOOL	Foreign Body	Absent	Present	Describe: _____
4	Customisable Parameters											Optional	BOOL	Loose suture	Absent	Present	Describe: _____
4	Customisable Parameters											Optional	BOOL	Broken proud suture	Absent	Present	Describe: _____
4	Customisable Parameters	AED	Blepharitis	CC	Chemical Injury	Dry Eye	LESCD	MK	RCES	Conjunctivitis		Optional	BOOL	UK Transplant Data	Absent	Present	1	2	3	4
4	Customisable Parameters											Optional	DATE	Date of assessment	Value
4	Customisable Parameters											Optional	DATE	Date of graft	Value
4	Customisable Parameters											Optional	ENUM - single	Still attending clinic	No	Yes	Discharged	Lost to follow-up	Died	Transferred
4	Customisable Parameters											Optional	ENUM - single	Serious adverse event	Absent	Present	Date of event: _____
4	Customisable Parameters											Optional		If present	0	1	2	3	4	5	6	7
4	Customisable Parameters											Optional		(definition: description)	Primary graft failure	Endophthalmitis	Graft failure due to donor tissue	Malignancy attributed to donor tissue	Systemic infection due to donor tissue	Other
4	Customisable Parameters											Optional	ENUM - single	Type of graft	PK	DALK	DSAEK	DMEK	Superficial lamellar	Autologous LESC	Allogeneic LESC	Cultured LESC
4	Customisable Parameters											Optional	ENUM - single	Graft status	Survived	Failed
4	Customisable Parameters											Optional	ENUM - single	Principal cause of faliure (score)	0	1	2	3	4	5	6	7
4	Customisable Parameters											Optional		(definition: description)	Primary graft failure	Irreversible rejection	Acquired infeciton	Recurrence of original disease	Endothelial decompensation	Dislocation of EK	Other	Unknown
4	Customisable Parameters											Optional	INTEGER	Endothelial cell density (mm2)	Value
4	Customisable Parameters											Optional	STRING	Other conditions that affect visual acuity	Describe: _____
4	Customisable Parameters											Optional		Reposiiton of EK	Absent	Present	No of repositions: _____
4	Customisable Parameters											Optional		Intact sutures remaining
4	Customisable Parameters											Optional	BOOL	Complications	Absent	Present
4	Customisable Parameters											Optional	BOOL	Wound Leak	Absent	Present
4	Customisable Parameters											Optional	BOOL	Infection of the cornea	Absent	Present
4	Customisable Parameters											Optional	BOOL	Recurrence of original disease	Absent	Present
4	Customisable Parameters											Optional	BOOL	Endophthalmitis	Absent	Present
4	Customisable Parameters											Optional	BOOL	Loose or broken suture	Absent	Present
4	Customisable Parameters											Optional	BOOL	Elective Removal of all sutures	Absent	Present
4	Customisable Parameters											Optional	BOOL	Selective suture removal or adjustment	Absent	Present
4	Customisable Parameters											Optional	BOOL	Refractive surgery (Incision,laser)	Absent	Present
4	Customisable Parameters											Optional	BOOL	Cataract/Lens Surgery	Absent	Present
4	Customisable Parameters											Optional	STRING	Other
4	Customisable Parameters				Chemical Injury			MK		Conjunctivitis		Optional	Mandatory Heading	Anterior Chamber
4	Customisable Parameters				Chemical Injury			MK				Optional	ENUM - single	AC Depth	Normal	Shallow	Flat
4	Customisable Parameters				Chemical Injury			MK				Optional	ENUM - single	Cells (1x1 mm beam) - score	0	0.5	1	2	3	4
4	Customisable Parameters				Chemical Injury			MK				Optional		(definition: number of cells seen)	0	1-5	6-15	16-25	26-50	>50
4	Customisable Parameters				Chemical Injury			MK
4	Customisable Parameters				Chemical Injury			MK				Optional	ENUM - single	Flare (1x1 mm beam) - score	0	1	2	3	4
4	Customisable Parameters				Chemical Injury			MK				Optional		(definition: description)	None	Faint	Moderate	Marked	Fibrin
					Chemical Injury			MK
4	Customisable Parameters				Chemical Injury			MK				Optional	BOOL	Hypopyon	Absent	Present
4	Customisable Parameters				Chemical Injury			MK				Optional	INTEGER	Hypopyon height (mm)	Height: _____
					Chemical Injury			MK
4	Customisable Parameters				Chemical Injury			MK				Optional	BOOL	Hyphaema	Absent	Present
4	Customisable Parameters				Chemical Injury			MK				Optional	INTEGER	Hyphaema height (mm)	Height: _____
					Chemical Injury			MK
4	Customisable Parameters				Chemical Injury			MK				Optional	BOOL	Keratic Precipitates	Absent	Present
4	Customisable Parameters				Chemical Injury			MK				Optional	ENUM - single	Posterior Synechiae (clock hours)	Absent	<1/3	1/3 to 2/3	> 2/3
4	Customisable Parameters				Chemical Injury			MK				Optional	BOOL	Iris Nodules (Koeppe/Busacca)	Absent	Yes
4	Customisable Parameters				Chemical Injury			MK				Optional	BOOL	Iris Transillumination	Absent	Yes
4	Customisable Parameters				Chemical Injury			MK				Optional	BOOL	Iris Hypoplastic	Absent	Yes
4	Customisable Parameters				Chemical Injury			MK				Optional	STRING	Other
4	Customisable Parameters				Chemical Injury							Optional	Mandatory Heading	Sclera	0	1	2	3
4	Customisable Parameters				Chemical Injury							Optional	ENUM - single	Anterior Scleritis	Absent	Diffuse/ Nodular	Necrotising	Necrotising inflammed
4	Customisable Parameters				Chemical Injury							Optional	BOOL	Anterior Scleritis	Absent	Present
4	Customisable Parameters				Chemical Injury							Optional	STRING	Other
4	Customisable Parameters											Optional	Mandatory Heading		0	1
4	Customisable Parameters											Optional	BOOL	Slit-lamp Photography	Not Applicable	Peformed
4	Customisable Parameters											Optional	BOOL	External Eye Photography (eg Digital SLR, Smart device)	Not Applicable	Peformed
4	Customisable Parameters											Optional	BOOL	Automated Tear Film Analyser	Not Applicable	Peformed
4	Customisable Parameters											Optional	BOOL	Corneal Biomechanics Analyser	Not Applicable	Peformed
4	Customisable Parameters											Optional	BOOL	Corneal Aberrometry	Not Applicable	Peformed
4	Customisable Parameters											Optional	BOOL	Anterior Segment Optical Coherence Tomography	Not Applicable	Peformed
4	Customisable Parameters											Optional	BOOL	Anterior Segment Ultrasound Biomicroscopy	Not Applicable	Peformed
4	Customisable Parameters											Optional	BOOL	In Vivo Confocal Microscopy	Not Applicable	Peformed
4	Customisable Parameters											Optional	BOOL	Anterior Segment Fluorescein Angiography	Not Applicable	Peformed
4	Customisable Parameters											Optional	BOOL	Anterior Segment Indocyanin Green	Not Applicable	Peformed
4	Customisable Parameters											Optional	BOOL	Keratometry	Not Applicable	Peformed
4	Customisable Parameters											Optional	BOOL	Posterior segment ultrasonogrraphy	Not Applicable	Peformed
4	Customisable Parameters											Optional	BOOL	CT scan head	Not Applicable	Peformed
4	Customisable Parameters											Optional	BOOL	MRI head	Not Applicable	Peformed
4	Customisable Parameters											Optional	BOOL	Sleep Apnoea Studies	Not Applicable	Peformed
4	Customisable Parameters										KC-CXL	Optional	BOOL	Topography	Not Applicable	Performed
4	Customisable Parameters										KC-CXL	Optional	FLOAT	Kmax	Steepest Keratometry over the whole cornea
4	Customisable Parameters										KC-CXL	Optional	FLOAT	Front K1	Flattest front curvature in the 3 mm zone
4	Customisable Parameters										KC-CXL	Optional	FLOAT	Front K2	Steepest front curvature in the 3 mm zone
4	Customisable Parameters											Optional	INTEGER	Meridian of front K2	Value____________
4	Customisable Parameters										KC-CXL	Optional	FLOAT	Back K1	Flattest back curvature in the 3 mm zone
4	Customisable Parameters										KC-CXL	Optional	FLOAT	Back K2	Steepest back curvature in the 3 mm zone
4	Customisable Parameters											Optional	INTEGER	Meridian of back K2	Value____________
4	Customisable Parameters										KC-CXL	Optional	INTEGER	Thinnest pachymetry	Value
4	Customisable Parameters										KC-CXL	Optional	FLOAT	Belin Ambroiso	Enhanced ectasia score
4	Customisable Parameters										KC-CXL	Optional	ENUM - single	Quality Score front	OK	Borderline	Poor Red
4	Customisable Parameters										KC-CXL	Optional	ENUM - single	Quality Score back	OK	Borderline	Poor Red
4	Customisable Parameters										KC-CXL	Optional	ENUM - single	Contact lens removed prior to scan?	Not Applicable	Today	1 week	>2weeks
4	Customisable Parameters										KC-CXL	Optional	BOOL	Specular microscopy	Not Applicable	Peformed
4	Customisable Parameters										KC-CXL	Optional	FLOAT	Endothelial cell density (mm2)	Value
4	Customisable Parameters										KC-CXL	Optional	FLOAT	Coeeficient of Variation	Value
4	Customisable Parameters										KC-CXL	Optional	ENUM - multiple	Characteristics	Normal	Pleomorphism	Polymegatism	Guttae
4	Customisable Parameters										KC-CXL	Optional	BOOL	Refraction	Not Applicable	Performed
4	Customisable Parameters										KC-CXL	Optional	DATE	Date of Refraction
4	Customisable Parameters										KC-CXL	Optional	BOOL	Operated Eye	Right	Left
4	Customisable Parameters										KC-CXL	Optional	FLOAT	Sphere	Value
4	Customisable Parameters										KC-CXL	Optional	FLOAT	Cylinder	Value
4	Customisable Parameters										KC-CXL	Optional	FLOAT	Axis (degrees)	Value
4	Customisable Parameters										KC-CXL	Optional	BOOL	Fellow Eye	Right	Left
4	Customisable Parameters										KC-CXL	Optional	FLOAT	Sphere	Value
4	Customisable Parameters										KC-CXL	Optional	FLOAT	Cylinder	Value
4	Customisable Parameters										KC-CXL	Optional	FLOAT	Axis (degrees)	Value
4	Customisable Parameters											Optional	BOOL	Anisometropia	Absent	Present
4	Customisable Parameters											Optional	FLOAT	Sphere	Value
4	Customisable Parameters											Optional	FLOAT	Cylinder	Value
4	Customisable Parameters											Optional	FLOAT	Axis (degrees)	Value
4	Customisable Parameters											Optional	STRING	Other
4	Customisable Parameters											Optional	BOOL	Change in refraction	Absent	Present
4	Customisable Parameters											Optional	FLOAT	Sphere	Value
4	Customisable Parameters											Optional	FLOAT	Cylinder	Value
4	Customisable Parameters											Optional	FLOAT	Axis (degrees)	Value
4	Customisable Parameters											Optional	BOOL	Fellow Eye	Right	Left
4	Customisable Parameters											Optional	FLOAT	Sphere	Value
4	Customisable Parameters											Optional	FLOAT	Cylinder	Value
4	Customisable Parameters											Optional	FLOAT	Axis (degrees)	Value

## Sheet: Full
Dataset Component		General Ophthalmology Gateway Diseases					Dataset
		Conjunctivitis	Dry eye	Recurrent erosion	Microbial/Herp-etic Keratitis	Blepharitis	Generic / Optional
1	Demographics								Demographics	0	1
1	Demographics						Generic	INTEGER	NHS Number	Value
1	Demographics						Generic	STRING	Patient ID	Hospital Number
1	Demographics						Generic	DATE	Date of Birth	Date
1	Demographics						Generic	INTEGER	Age at Visit	Values
1	Demographics						Generic	ENUM - single	Sex	Male	Female
1	Demographics						Generic	STRING	Postcode	Free Text
1	Demographics						Generic	INTEGER	Consultant	Identifier
1	Demographics						Generic		Ethnic category (Census 2021)	0	1	2	3	4
1	Demographics						Generic	ENUM - single	Asian or Asian British	Indian	Pakistani	Bangladeshi	Chinese	Any other Asian Background
1	Demographics						Generic		Black, Black British, Caribbean or African	Caribbean	African	Any other Black, Black British, or Caribbean background
1	Demographics						Generic		Mixed or multiple ethnic groups	White and Black Caribbean	White and Black African	White and Asian	Any other Mixed or multiple ethnic background
1	Demographics						Generic		White	English, Welsh, Scottish, Northern Irish or British	Irish	Gypsy or Irish Traveller	Any other White Backgroound
1	Demographics						Generic		Other ethnic group	Arab	Any other ethnic Group
1	Demographics						Generic		Referral (18 week wait)	0	1	2	3	4
1	Demographics						Generic	ENUM - single	Route of Referral	General Practitioner	Optometrist	Emergency Department	Non-Ophthalmology Consultant	Ophthalmology consultant
1	Demographics						Generic	DATE	Date of Referrral Receipt	Date of Received
2	Known Diagnoses						Generic	STRING	Diagnosis	SNOMED term	SNOMED code
2	Known Diagnoses						Generic	STRING	Diagnosis	SNOMED term	SNOMED code
2	Known Diagnoses						Generic	STRING	Diagnosis	SNOMED term	SNOMED code
2	Known Diagnoses						Generic	INTEGER	Diagnosis	SNOMED term	SNOMED code
2	Known Diagnoses						Generic	INTEGER	Diagnosis	SNOMED term	SNOMED code
2	Known Diagnoses						Generic	INTEGER	Diagnosis	SNOMED term	SNOMED code
2	Known Diagnoses
2	Known Diagnoses
2	General History						Generic	Mandatory Heading	General History	0	1
2	General History						Generic	BOOL	Autoimmune disease:	Absent	Present
2	General History						Generic	BOOL	Dermatological disease:	Absent	Present
2	General History						Generic	BOOL	Cardiovascular Disease:	Absent	Present
2	General History						Generic	BOOL	Neurological Disease:	Absent	Present
2	General History						Generic	BOOL	Hypertension:	Absent	Present
2	General History						Generic	BOOL	Diabetes Mellitus:	Absent	Present
2	General History						Generic	BOOL	Renal Disease:	Absent	Present
2	General History						Generic	BOOL	Liver Disease:	Absent	Present
2	General History						Generic	BOOL	Anaemia:	Absent	Present
2	General History						Generic	BOOL	Malignancy:	Absent	Present
2	General History
2	General History						Generic	STRING	Description/ Further details/ Other	Free text
2	General History
2	General History
2	Ophthalmic History						Generic	Mandatory Heading	Previous Ophthalmology History	0	1	2	3	4	5	6
2	Ophthalmic History						Generic	BOOL	Eye	Left	Right
2	Ophthalmic History						Generic	BOOL	Amblyopia/Strabismus	Absent	Present
2	Ophthalmic History						Generic	ENUM - multiple	Previous Refractive Surgery	Absent	LASIK	PRK	SMILE	RK	TCRS	phakic IOL
2	Ophthalmic History						Generic	BOOL	Previous Cataract Surgery	Absent	Present
2	Ophthalmic History						Generic	BOOL	Previous Corneal Cross Linking	Absent	Present
2	Ophthalmic History						Generic	ENUM - multiple	Ocular Surface Disease	Absent	Marginal Keratitis	Recurrent corneal erosion sydrome	Dry Eye Disease	Limbal epithelial stem cell failure	Cicatrising conjunctivitits
2	Ophthalmic History						Generic	ENUM - multiple	Atopy	Absent	Allergic Eye Disease	Atopic Dermatitis	Asthma	Hayfever
2	Ophthalmic History						Generic	ENUM - single	Previous infections	Absent	Bacterial keratitis	Herpetic disease	Fungal - yeast	Fungal - filamentry	Protozoa	Other
2	Ophthalmic History						Generic	STRING	Description/ Further details/ Other	Free text
3	General Examination								Vital Signs and Patient reported outcomes	0	1
3	General Examination						Generic	INTEGER	Blood Pressure	Value
3	General Examination						Generic	INTEGER	Weight (kg)	Value
3	General Examination						Generic	INTEGER	Height (m)	Value
3	General Examination						Generic	INTEGER	BMI (kg/m2)	Value
3	General Examination						Generic	INTEGER	OSDI (patient reported outcome)	0-100
3	General Examination						Generic	ENUM - single	SANDE (Syptom frequency/Severity Visual analogue scale)	0-10
3	General Examination						Generic	BOOL	Monitoring Blood Tests	Not required	Performed
3	General Examination						Generic	BOOL	Urinanalysis	Not required	Performed
3	General Examination						Generic	BOOL	BM Stix (glucose)	Not required	Performed
3	General Examination
3	Ophthalmic Examinaton						Generic	Mandatory Heading	Vision/Refraction	0	1	2	3	4	5	6
3	Ophthalmic Examinaton						Generic	DATE	Date	Date of visit
3	Ophthalmic Examinaton						Generic	ENUM - single	Eye	Right	Left	Both
3	Ophthalmic Examinaton						Generic	ENUM - single	Reason for Visit	New patient	Follow-up
3	Ophthalmic Examinaton						Generic	ENUM - single	Current Correction	Unaided	Spectacles	Soft CL	Rigid gas permeable CL	Hybrid CL	Scleral CL	(Pinhole)
3	Ophthalmic Examinaton						Generic	ENUM - single	Visual Acuity Chart	Snellen	LogMAR
3	Ophthalmic Examinaton						Generic	ENUM - single	Uncorrected Distance Visual Acuity	determined by chart type
3	Ophthalmic Examinaton						Generic	ENUM - single	Corrected Distance Visual Acuity	determined by chart type
3	Ophthalmic Examinaton						Generic	ENUM - single	Corrected Pinhole Distance Visual Acuity	determined by chart type
3	Ophthalmic Examinaton						Generic	FLOAT	Sphere	Refractive speherical error
3	Ophthalmic Examinaton						Generic	FLOAT	Cylinder	Refractive cylinder
3	Ophthalmic Examinaton						Generic	FLOAT	Axis	Axis of Cylinder
3	Ophthalmic Examinaton						Generic	STRING	Description/ Further details/ Other	Free text
4	Customisable Parameters	Conjunctivitis					Optional	Mandatory Heading	Discharge	Absent	Present	2	3
4	Customisable Parameters	Conjunctivitis					Optional	BOOL	Watery	Absent	Present
4	Customisable Parameters	Conjunctivitis					Optional	BOOL	Sticky	Absent	Present
4	Customisable Parameters	Conjunctivitis					Optional	BOOL	Stringy	Absent	Present
4	Customisable Parameters	Conjunctivitis					Optional	BOOL	Mucus	Absent	Present
4	Customisable Parameters	Conjunctivitis					Optional	BOOL	Purulent	Absent	Present
4	Customisable Parameters	Conjunctivitis					Optional	BOOL	Bloody	Absent	Present
4	Customisable Parameters	Conjunctivitis					Optional	BOOL	Crusty	Absent	Present
4	Customisable Parameters	Conjunctivitis					Optional	ENUM - single	Colour	Clear	White	Yellow/Green	Bloody
4	Customisable Parameters	Conjunctivitis					Optional	STRING	Description/ Further details/ Other	Free text
4	Customisable Parameters
4	Customisable Parameters		Dry eye				Optional	BOOL	Tear Film	Normal	Abnormal
4	Customisable Parameters		Dry eye				Optional	INTEGER	Break up time (s)	0 to 10
4	Customisable Parameters		Dry eye				Optional	ENUM - single	Tear meniscus	Normal	Reduced	Absent	--
4	Customisable Parameters		Dry eye				Optional	ENUM - single	Filaments present	None	Yes	--	--
4	Customisable Parameters		Dry eye				Optional	INTEGER	Schirmer’s test I (mm)	0 to >10
4	Customisable Parameters		Dry eye				Optional	INTEGER	Tear Film Osmolarity (mOsm/L)	<308	308-319	320 -354	>355
4	Customisable Parameters
4	Customisable Parameters	Conjunctivitis	Dry Eye	RCES	MK	Blepharitis	Optional	BOOL	Lids Position and Puncta	Normal	Abnormal
4	Customisable Parameters						Optional	BOOL	Lower Lid Entropion	Absent	Present	--	--
4	Customisable Parameters						Optional	BOOL	Upper Lid Entropion	Absent	Present	--	--
4	Customisable Parameters						Optional	BOOL	Lower Lid Ectropion	Absent	Present	--	--
4	Customisable Parameters						Optional	BOOL	Upper Lid Ectropion	Absent	Present	--	--
4	Customisable Parameters						Optional	ENUM - single	Lower punctum	Open	Small	Plugged	Occluded
4	Customisable Parameters						Optional	ENUM - single	Upper punctum	Open	Small	Plugged	Occluded
4	Customisable Parameters						Optional	ENUM - single	Bells Phenomenon	Normal	Partial	Absent
4	Customisable Parameters						Optional	ENUM - single	Lagophthalmos	Absent	Mild	Moderate	Severe
4	Customisable Parameters
4	Customisable Parameters					Blepharitis	Optional	Mandatory Heading	Meibomian Glands
4	Customisable Parameters					Blepharitis	Optional	BOOL	Eye Lid Margin	Normal	Abnormal
4	Customisable Parameters					Blepharitis	Optional	BOOL	Irregularity	Absent	Present
4	Customisable Parameters					Blepharitis	Optional	BOOL	Vascularity	Absent	Present
4	Customisable Parameters					Blepharitis	Optional	BOOL	Lash Loss	Absent	Present
4	Customisable Parameters					Blepharitis	Optional	BOOL	Trichiasis	Absent	Present
4	Customisable Parameters					Blepharitis	Optional	BOOL	Distichiasis	Absent	Present
4	Customisable Parameters					Blepharitis	Optional	BOOL	Malapposition	Absent	Present
4	Customisable Parameters					Blepharitis	Optional	BOOL	Anterior Blepharitis	Absent	Present
4	Customisable Parameters					Blepharitis	Optional	BOOL	Mucocutaneous Junction	Normal	Abnormal
4	Customisable Parameters					Blepharitis	Optional	ENUM - single	Anteroplacement	Absent	Mild	Moderate	Severe
4	Customisable Parameters					Blepharitis	Optional	ENUM - single	Retroplacement	Absent	Mild	Moderate	Severe
4	Customisable Parameters					Blepharitis	Optional	BOOL	Ridging	Absent	Present	--	--
4	Customisable Parameters					Blepharitis	Optional	BOOL	Mucosal Absorption	Absent	Present	--	--
4	Customisable Parameters					Blepharitis	Optional	BOOL	Marx’s Line	Normal	Abnormal
4	Customisable Parameters					Blepharitis	Optional	ENUM - single	Lower Lid	Normal	Touches MO	Thro’ MO	Ant MO
4	Customisable Parameters					Blepharitis	Optional	ENUM - single	Upper Lid	Normal	Touches MO	Thro’ MO	Ant MO
4	Customisable Parameters					Blepharitis	Optional	ENUM - single	Upper Lid Wiper Epitheliopathy (LWE)	Absent	<25%	25-75%	>75%
4	Customisable Parameters					Blepharitis	Optional	BOOL	Meibomian Gland Orifices	Normal	Abnormal
4	Customisable Parameters					Blepharitis	Optional	BOOL	Pouting or Plugging	Absent	Present	--	--
4	Customisable Parameters					Blepharitis	Optional	BOOL	Opaque/Scarred	Absent	Present	--	--
4	Customisable Parameters					Blepharitis	Optional	ENUM - single	Retroplacement	Absent	Mild	Moderate	Severe
4	Customisable Parameters					Blepharitis	Optional	BOOL	Meibomian Gland Structure	Normal	Abnormal
4	Customisable Parameters					Blepharitis	Optional	ENUM - single	Cystoid Dilation of the Main Duct	Absent	Mild	Mod	Severe
4	Customisable Parameters					Blepharitis	Optional	ENUM - single	Visibility of the Acini	Normal	Clusters	Yellow Stripes	Not Visible
4	Customisable Parameters					Blepharitis	Optional	ENUM - single	Concretions	Absent	Deep	Sub-epithelial	Extruding
4	Customisable Parameters					Blepharitis	Optional	BOOL	Chalazion Formation	Absent	Present	--	--
4	Customisable Parameters					Blepharitis	Optional	BOOL	Secretions	Normal	Abnormal
4	Customisable Parameters					Blepharitis	Optional	BOOL	Foam	Absent	Present	--	--
4	Customisable Parameters					Blepharitis	Optional	ENUM - single	Quality	Clear	Cloudy	Granular	Toothpaste
4	Customisable Parameters					Blepharitis	Optional	ENUM - single	Expressibility (pressure)	Normal	Light	Moderate	Heavy
4	Customisable Parameters
4	Customisable Parameters						Optional	Mandatory Heading	Conjunctiva / Limbus Inflammation
4	Customisable Parameters	Conjunctivitis			MK		Optional	ENUM - single	Inflammation	Absent	Controlled	Uncontrolled
4	Customisable Parameters				MK		Optional	ENUM - single	Score each conjunctival quadrant	0	1	2	3	4
4	Customisable Parameters				MK		Optional	ENUM - single	Superior	Absent	Minimal	Mild	Mod	Severe
4	Customisable Parameters				MK		Optional	ENUM - single	Inferior	Absent	Minimal	Mild	Mod	Severe
4	Customisable Parameters				MK		Optional	ENUM - single	Nasal	Absent	Minimal	Mild	Mod	Severe
4	Customisable Parameters				MK		Optional	ENUM - single	Temporal	Absent	Minimal	Mild	Mod	Severe
4	Customisable Parameters				MK		Optional	ENUM - single	Total Inflammation Score (max 16)	0 to 16
4	Customisable Parameters
4	Customisable Parameters						Optional	ENUM - single	Bulbar conjunctival ulceration (number of quadrants)	0	1	2	3	4
4	Customisable Parameters						Optional	ENUM - single	Total Ulceration Score (max 4)	0 to 4
4	Customisable Parameters						Optional
4	Customisable Parameters				MK		Optional		Limbitis (number of quadrants)	0	1	2	3	4
4	Customisable Parameters				MK		Optional	ENUM - single	Total Limbitis Score (max 4)	0 to 4
4	Customisable Parameters
4	Customisable Parameters	Conjunctivitis					Optional	Mandatory Heading	Conjunctival Features	0	1	2	3
4	Customisable Parameters	Conjunctivitis					Optional	ENUM - single	Papillae	Absent	Mild	Moderate	Giant
4	Customisable Parameters	Conjunctivitis					Optional	ENUM - single	Follicles	Absent	Mild	Moderate	Severe
4	Customisable Parameters	Conjunctivitis					Optional	ENUM - single	Conjunctival mucous	Absent	Mild	Moderate	Pseudo-mb
4	Customisable Parameters						Optional	BOOL	Lid Parallel Conjunctival Folds (LIPCOF)	Absent	Present	--	--
4	Customisable Parameters
4	Customisable Parameters	Conjunctivitis					Optional	Mandatory Heading	Conjunctival Scarring	0	1
4	Customisable Parameters									Absent	Present
4	Customisable Parameters						Optional	Mandatory Heading	Conjunctival Scarring	0	1	2	3
4	Customisable Parameters						Optional	BOOL	Subconjunctival Fibrosis	Absent	Present	--	--
4	Customisable Parameters						Optional	ENUM - single	Lower fornix Symblepharon	Absent	<50%	50-100%	--
4	Customisable Parameters						Optional	ENUM - single	Upper Fornix Symblepharon	Absent	<50%	50-100%	--
4	Customisable Parameters						Optional	INTEGER	Central Fornix Depth - Lower (mm)	Max: _____
4	Customisable Parameters						Optional	INTEGER	Central Fornix Depth - Upper (mm)	Max: _____
4	Customisable Parameters						Optional	ENUM - single	Limitation in motility	None	Ankylo-blepharon	Limitation	Frozen globe
4	Customisable Parameters
4	Customisable Parameters						Optional	Mandatory Heading	Conjunctival Keratinisation	0	1
4	Customisable Parameters						Optional	BOOL	Bulbar Conjunctiva	Absent	Present
4	Customisable Parameters						Optional	BOOL	Lid Margin / Tarsal Conjunctiva	Absent	Present
4	Customisable Parameters						Optional	BOOL	Cornea	Absent	Present
4	Customisable Parameters
4	Customisable Parameters						Optional	Mandatory Heading	Cornea	0	1	2
4	Customisable Parameters				MK		Optional	ENUM - single	Sensation	Present	Reduced	Absent
4	Customisable Parameters
4	Customisable Parameters	Conjunctivitis					Optional	Mandatory Heading	Corneal and Conjunctival Staining	0	1
4	Customisable Parameters									Absent	Present
4	Customisable Parameters		Dry eye				Optional		Ocular Staining Score	0	1	2	3
4	Customisable Parameters		Dry eye				Optional	ENUM - single	Nasal Conjunctiva	0-9	10-32	33-100	>100
4	Customisable Parameters		Dry eye			Blepharitis	Optional	ENUM - single	Cornea	0	1-5	6-30	>30
4	Customisable Parameters		Dry eye				Optional	ENUM - single	Temporal Conjunctiva	0-9	10-32	33-100	>100
4	Customisable Parameters		Dry eye				Optional	BOOL	Confluent Corneal Staining	Absent	Present	--	--
4	Customisable Parameters		Dry eye				Optional	BOOL	Pupillary Area	Absent	Present	--	--
4	Customisable Parameters		Dry eye				Optional	BOOL	Corneal Filaments	Absent	Present	--	--
4	Customisable Parameters		Dry eye				Optional	ENUM - single	Total OSS Score (max 12)	0 to 12
4	Customisable Parameters				MK		Optional	BOOL	Seidel	Absent	Slow	Brisk	Iris Plugging
4	Customisable Parameters
4	Customisable Parameters	Conjunctivitis		RCES			Optional	BOOL	Corneal epithelial defect	Absent	Present
4	Customisable Parameters			RCES			Optional			0	1
4	Customisable Parameters			RCES			Optional		Peripheral Corneal Epithelial Defect (score each outer quadrant)	Absent	Present
4	Customisable Parameters			RCES			Optional	BOOL	Superior	0	1
4	Customisable Parameters			RCES			Optional	BOOL	Inferior	0	1
4	Customisable Parameters			RCES			Optional	BOOL	Nasal	0	1
4	Customisable Parameters			RCES			Optional	BOOL	Temporal	0	1
4	Customisable Parameters
4	Customisable Parameters			RCES			Optional	BOOL	Central Corneal Epithelial Defect (within 4mm zone)	Absent	Present
4	Customisable Parameters						Optional	ENUM - single		0	5
4	Customisable Parameters			RCES			Optional	ENUM - single	TOTAL corneal epithelial defect score (Max 9)	0 to 9
4	Customisable Parameters						Optional
4	Customisable Parameters			RCES	MK		Optional	INTEGER	Corneal epithelial defect largest perp. dimension	Max: _____
4	Customisable Parameters			RCES	MK		Optional	INTEGER	Corneal epithelial defect shortest perp. dimension	Min :_____
4	Customisable Parameters						Optional
4	Customisable Parameters	Conjunctivitis			MK		Optional	Mandatory Heading	Corneal Ulcer/Abscess	0	1	2
4	Customisable Parameters				MK		Optional	ENUM - single	Overall corneal description	clear	opacity	other
4	Customisable Parameters				MK		Optional	BOOL	Peripheral Corneal Ulcer	Absent	Present
4	Customisable Parameters				MK		Optional	BOOL	Superior	0	1
4	Customisable Parameters				MK		Optional	BOOL	Inferior	0	1
4	Customisable Parameters				MK		Optional	BOOL	Nasal	0	1
4	Customisable Parameters				MK		Optional	BOOL	Temporal	0	1
4	Customisable Parameters				MK		Optional	BOOL	Central Corneal Ulcer (within 4mm zone)	Absent	Present
4	Customisable Parameters				MK		Optional	ENUM - single		0	5
4	Customisable Parameters				MK		Optional	ENUM - single	TOTAL corneal abscess score (Max 9)	0 to 9
4	Customisable Parameters
4	Customisable Parameters				MK		Optional	INTEGER	Corneal abscess largest perpendicular dimensions	Max: _____
4	Customisable Parameters				MK		Optional	INTEGER	Corneal abscess shortest perpendicular dimensions	Min :_____
4	Customisable Parameters
4	Customisable Parameters				MK		Optional		Ulcer depth (at thinnest point)	0	1	2	3	4
4	Customisable Parameters				MK		Optional	ENUM - single	thinning (% of normal thickness)	Absent	<50%	50-99	D’Coel	Perforation
4	Customisable Parameters
4	Customisable Parameters	Conjunctivitis	Dry Eye	RCES	MK	Blepharitis	Optional	BOOL	Peripheral Corneal Scarring (score each outer quadrant)	Absent	Present
4	Customisable Parameters						Optional	BOOL	Superior	0	1
4	Customisable Parameters						Optional	BOOL	Inferior	0	1
4	Customisable Parameters						Optional	BOOL	Nasal	0	1
4	Customisable Parameters						Optional	BOOL	Temporal	0	1
4	Customisable Parameters						Optional	BOOL	Central Corneal Scarring (within 4mm zone)	Absent	Present
4	Customisable Parameters						Optional	ENUM - single		0	5
4	Customisable Parameters						Optional	ENUM - single	TOTAL corneal scarring score (Max 9)	0 to 9
4	Customisable Parameters
4	Customisable Parameters	Conjunctivitis	Dry Eye	RCES	MK	Blepharitis	Optional	ENUM - multiple	Peripheral Corneal Vascularisation (score each outer quadrant)	Absent	Present - superficial	Measurement - Superficial	Present - Deep	Measurement - Deep
4	Customisable Parameters						Optional	BOOL	Inferior	0	1	Max: _____	1	Max: _____
4	Customisable Parameters						Optional	BOOL	Superior	0	1	Max: _____	1	Max: _____
4	Customisable Parameters						Optional	BOOL	Nasal	0	1	Max: _____	1	Max: _____
4	Customisable Parameters						Optional	BOOL	Temporal	0	1	Max: _____	1	Max: _____
4	Customisable Parameters						Optional	BOOL	Central Corneal Vascularisation (within 4mm zone)	Absent	Present
4	Customisable Parameters						Optional	ENUM - single		0	1
4	Customisable Parameters						Optional	ENUM - single	TOTAL corneal vascularisation score (Max 9)	0 to 9
4	Customisable Parameters
4	Customisable Parameters
4	Customisable Parameters	Conjunctivitis	Dry Eye	RCES	MK	Blepharitis	Optional	Mandatory Heading	Corneal Lesions	Absent	Present
4	Customisable Parameters						Optional			0	1
4	Customisable Parameters						Optional	BOOL	Location	Normal	Present			Focal	Multiple	Diffuse	Linear	Dendrititic	Serpiginous	Disciform	Discrete	Coalescent	Ring	Feathery	Opaque	Translucent	Pigmented	Perineural	Calcified
4	Customisable Parameters						Optional	BOOL	Epithelial	Absent	Present	Dropdown list →→	ENUM - multiple
4	Customisable Parameters						Optional	BOOL	Subepithelial	Absent	Present	Dropdown list →→	ENUM - multiple
4	Customisable Parameters						Optional	BOOL	Bowman's Layer	Absent	Present	Dropdown list →→	ENUM - multiple
4	Customisable Parameters						Optional	BOOL	Anterior Stroma	Absent	Present	Dropdown list →→	ENUM - multiple
4	Customisable Parameters						Optional	BOOL	Mid Stroma	Absent	Present	Dropdown list →→	ENUM - multiple
4	Customisable Parameters						Optional	BOOL	Deep Stroma	Absent	Present	Dropdown list →→	ENUM - multiple
4	Customisable Parameters						Optional	BOOL	Pre-Descemet's membrane	Absent	Present	Dropdown list →→	ENUM - multiple
4	Customisable Parameters						Optional	BOOL	Descemet's membrane	Absent	Present	Dropdown list →→	ENUM - multiple
4	Customisable Parameters						Optional	BOOL	Endothelial	Absent	Present	Dropdown list →→	ENUM - multiple
4	Customisable Parameters						Optional	STRING	Description/ Further details/ Other	Free text
4	Customisable Parameters
4	Customisable Parameters						Optional	BOOL	Characteristics	Normal	Abnormal	Describe
4	Customisable Parameters						Optional	BOOL	Focal	Absent	Present	Describe: _____
4	Customisable Parameters						Optional	BOOL	Multiple	Absent	Present	Describe: _____
4	Customisable Parameters						Optional	BOOL	Diffuse	Absent	Present	Describe: _____
4	Customisable Parameters						Optional	BOOL	Linear	Absent	Present	Describe: _____
4	Customisable Parameters						Optional	BOOL	Dendritic	Absent	Present	Describe: _____
4	Customisable Parameters						Optional	BOOL	Serpiginous	Normal	Present	Describe: _____
4	Customisable Parameters						Optional	BOOL	Disciform	Normal	Present	Describe: _____
4	Customisable Parameters						Optional	BOOL	Discrete	Absent	Present	Describe: _____
4	Customisable Parameters						Optional	BOOL	Coalescent	Absent	Present	Describe: _____
4	Customisable Parameters						Optional	BOOL	Ring	Absent	Present	Describe: _____
4	Customisable Parameters						Optional	BOOL	Feathery	Absent	Present	Describe: _____
4	Customisable Parameters						Optional	BOOL	Opaque	Absent	Present	Describe: _____
4	Customisable Parameters						Optional	BOOL	Translucent	Absent	Present	Describe: _____
4	Customisable Parameters						Optional	BOOL	Pigmented	Absent	Present	Describe: _____
4	Customisable Parameters						Optional	BOOL	Perineural	Normal	Present	Describe: _____
4	Customisable Parameters						Optional	BOOL	Calcified	Normal	Present	Describe: _____
4	Customisable Parameters						Optional	STRING	Description/ Further details/ Other	Free text
4	Customisable Parameters						Optional		Individual Lesion Size
4	Customisable Parameters						Optional	INTEGER	Corneal lesion largest perpendicular dimensions	Max: _____
4	Customisable Parameters						Optional	INTEGER	Corneal lesions shortest perpendicular dimensions	Min :_____
4	Customisable Parameters
4	Customisable Parameters						Optional	BOOL	Aetiology	Absent	Present
4	Customisable Parameters						Optional	BOOL	Oedema	Absent	Present	Describe: _____
4	Customisable Parameters						Optional	BOOL	Thinning	Absent	Present	Describe: _____
4	Customisable Parameters						Optional	BOOL	Exudate	Absent	Present	Describe: _____
4	Customisable Parameters						Optional	BOOL	Opacity	Absent	Present	Describe: _____
4	Customisable Parameters						Optional	BOOL	Infiltrate	Absent	Present	Describe: _____
4	Customisable Parameters						Optional	BOOL	Haemorrhage	Absent	Present	Describe: _____
4	Customisable Parameters						Optional	BOOL	Foreign Body	Absent	Present	Describe: _____
4	Customisable Parameters						Optional	BOOL	Loose suture	Absent	Present	Describe: _____
4	Customisable Parameters						Optional	BOOL	Broken pround suure	Absent	Present	Describe: _____
4	Customisable Parameters
4	Customisable Parameters	Conjunctivitis	Dry Eye	RCES	MK	Blepharitis	Optional	BOOL	UK Transplant Data	Absent	Present	1	2	3	4
4	Customisable Parameters						Optional	DATE	Date of assessment	Value
4	Customisable Parameters						Optional	DATE	Date of graft	Value
4	Customisable Parameters						Optional	ENUM - single	Still attending clinic	No	Yes	Discharged	Lost to follow-up	Died	Transferred
4	Customisable Parameters						Optional	ENUM - single	Serious adverse event	Absent	Present	Date of event: _____
4	Customisable Parameters						Optional		If present	0	1	2	3	4	5	6	7
4	Customisable Parameters						Optional		(definition: description)	Primary graft failure	Endophthalmitis	Graft failure due to donor tissue	Malignancy attributed to donor tissue	Systemic infection due to donor tissue	Other
4	Customisable Parameters						Optional	ENUM - single	Type of graft	PK	DALK	DSAEK	DMEK	Superficial lamellar
4	Customisable Parameters						Optional	ENUM - single	Graft status	Survived	Failed
4	Customisable Parameters						Optional	ENUM - single	Principal cause of faliure (score)	0	1	2	3	4	5	6	7
4	Customisable Parameters						Optional		(definition: description)	Primary graft failure	Irreversible rejection	Acquired infeciton	Recurrence of original disease	Endothelial decompensation	Dislocation of EK	Other	Unknown
4	Customisable Parameters						Optional	INTEGER	Endothelial cell density (mm2)	Value
4	Customisable Parameters						Optional	STRING	Other conditions that affect visual acuity	Describe: _____
4	Customisable Parameters						Optional		Reposiiton of EK	Absent	Present	No of repositions: _____
4	Customisable Parameters						Optional		Intact sutures remaining
4	Customisable Parameters						Optional	BOOL	Complications	Absent	Present
4	Customisable Parameters						Optional	BOOL	Wound Leak	Absent	Present
4	Customisable Parameters						Optional	BOOL	Infection of the cornea	Absent	Present
4	Customisable Parameters						Optional	BOOL	Recurrence of original disease	Absent	Present
4	Customisable Parameters						Optional	BOOL	Endophthalmitis	Absent	Present
4	Customisable Parameters						Optional	BOOL	Loose or broken suture	Absent	Present
4	Customisable Parameters						Optional	BOOL	Elective Removal of all sutures	Absent	Present
4	Customisable Parameters						Optional	BOOL	Selective suture removal or adjustment	Absent	Present
4	Customisable Parameters						Optional	BOOL	Refractive surgery (Incision,laser)	Absent	Present
4	Customisable Parameters						Optional	BOOL	Cataract/Lens Surgery	Absent	Present
4	Customisable Parameters						Optional	STRING	Other
4	Customisable Parameters
4	Customisable Parameters	Conjunctivitis			MK		Optional	Mandatory Heading	Anterior Chamber
4	Customisable Parameters						Optional	ENUM - single	AC Depth	Normal	Shallow	Flat
4	Customisable Parameters						Optional	ENUM - single	Cells (1x1 mm beam) - score	0	0.5	1	2	3	4
4	Customisable Parameters						Optional		(definition: number of cells seen)	0	1-5	6-15	16-25	26-50	>50
4	Customisable Parameters
4	Customisable Parameters						Optional	ENUM - single	Flare (1x1 mm beam) - score	0	1	2	3	4
4	Customisable Parameters						Optional		(definition: description)	None	Faint	Moderate	Marked	Fibrin
4	Customisable Parameters						Optional
4	Customisable Parameters						Optional	BOOL	Hypopyon	Absent	Present
4	Customisable Parameters						Optional	INTEGER	Hypopyon height (mm)	Height: _____
4	Customisable Parameters
4	Customisable Parameters						Optional	BOOL	Keratic Precipitates	Absent	Present
4	Customisable Parameters						Optional	ENUM - single	Posterior Synechiae (clock hours)	Absent	<1/3	1/3 to 2/3	> 2/3
4	Customisable Parameters						Optional	BOOL	Iris Nodules (Koeppe/Busacca)	Absent	Yes
4	Customisable Parameters						Optional	STRING	Other
4	Customisable Parameters
4	Customisable Parameters						Optional	Mandatory Heading	Sclera	0	1	2	3
4	Customisable Parameters						Optional	ENUM - single	Anterior Scleritis	Absent	Diffuse/ Nodular	Necrotising	Necrotising inflammed
4	Customisable Parameters						Optional	BOOL	Anterior Scleritis	Absent	Present
4	Customisable Parameters						Optional	STRING	Other
4	Customisable Parameters
4	Customisable Parameters						Optional	Mandatory Heading		0	1
4	Customisable Parameters				MK		Optional	BOOL	Slit-lamp Photography	Not Applicable	Peformed
4	Customisable Parameters						Optional
4	Customisable Parameters						Optional	BOOL	Anterior Segment Optical Coherence Tomography	Not Applicable	Peformed
4	Customisable Parameters						Optional
4	Customisable Parameters						Optional	BOOL	Anterior Segment Ultrasound Biomicroscopy	Not Applicable	Peformed
4	Customisable Parameters						Optional
4	Customisable Parameters						Optional	BOOL	In Vivo Confocal Microscopy	Not Applicable	Peformed
4	Customisable Parameters						Optional
4	Customisable Parameters						Optional	BOOL	Anterior Segment Fluorescein Angiography	Not Applicable	Peformed
4	Customisable Parameters						Optional
4	Customisable Parameters						Optional	BOOL	Anterior Segment Indocyanin Green	Not Applicable	Peformed
4	Customisable Parameters						Optional
4	Customisable Parameters						Optional	BOOL	Topography	Not Applicable	Performed
4	Customisable Parameters						Optional	FLOAT	Kmax	Steepest Keratometry over the whole cornea
4	Customisable Parameters						Optional	FLOAT	Front K1	Flattest front curvature in the 3 mm zone
4	Customisable Parameters						Optional	FLOAT	Front K2	Steepest front curvature in the 3 mm zone
4	Customisable Parameters						Optional	FLOAT	Back K1	Flattest back curvature in the 3 mm zone
4	Customisable Parameters						Optional	FLOAT	Back K2	Steepest back curvature in the 3 mm zone
4	Customisable Parameters						Optional	INTEGER	Thinnest pachymetry	Value
4	Customisable Parameters						Optional	FLOAT	Belin Ambroiso	Enhanced ectasia score
4	Customisable Parameters						Optional	ENUM - single	Quality Score front	OK	Borderline	Poor Red
4	Customisable Parameters						Optional	ENUM - single	Quality Score back	OK	Borderline	Poor Red
4	Customisable Parameters						Optional	ENUM - single	Contact lens removed prior to scan?	Not Applicable	Today	1 week	>2weeks
4	Customisable Parameters
4	Customisable Parameters						Optional	BOOL	Specular microscopy	Not Applicable	Peformed
4	Customisable Parameters						Optional	FLOAT	Endothelial cell density (mm2)	Value
4	Customisable Parameters						Optional	FLOAT	Coeeficient of Variation	Value
4	Customisable Parameters
4	Customisable Parameters						Optional	BOOL	Refraction	Not Applicable	Performed
4	Customisable Parameters						Optional	DATE	Date of Refraction
4	Customisable Parameters						Optional	BOOL	Operated Eye	Right	Left
4	Customisable Parameters						Optional	FLOAT	Sphere	Value
4	Customisable Parameters						Optional	FLOAT	Cylinder	Value
4	Customisable Parameters						Optional	FLOAT	Axis (degrees)	Value
4	Customisable Parameters						Optional	BOOL	Fellow Eye	Right	Left
4	Customisable Parameters						Optional	FLOAT	Sphere	Value
4	Customisable Parameters						Optional	FLOAT	Cylinder	Value
4	Customisable Parameters						Optional	FLOAT	Axis (degrees)	Value
4	Customisable Parameters
4	Customisable Parameters						Optional		Anisometropia	Absent	Present
4	Customisable Parameters						Optional	FLOAT	Sphere	Value
4	Customisable Parameters						Optional	FLOAT	Cylinder	Value
4	Customisable Parameters						Optional	FLOAT	Axis (degrees)	Value
4	Customisable Parameters
4	Customisable Parameters						Optional	STRING	Other

## Sheet: Data Types
	Type	Description
	NULL	A special entity representing an uncertain or unassigned value
	INTEGER	An integer value, normally unsigned (i.e. zero or positive values only)
	FLOAT	A floating point value, positive or negative
	BOOL	A value representing true or false
	STRING	A value containing text (alphanumeric data) of unspecified length
	ENUM	A value which represents one of a limited range of values
	DATE	A value representing a date
	DATETIME	A value representing a date and time
	List
	NULL
	INTEGER
	FLOAT
	BOOL
	STRING
	ENUM - single
	ENUM - multiple
	DATE
	DATETIME
	Category
	Revalidation	Required for revalidation purposes
	Mandatory	Data items which are essential for all applications (should be visible)
	Optional	Data items which are required for some applications (should appear as a secondary menu)
	Mode
	Generic	For corneal and ocular surface diseases
	Optional	Each Hospital Site to Customise Desirable Parameters
